# Supplementary material for: Three-dimensional alkaline earth metal–organic framework poly[[μ-aqua-aqua­bis­(μ3-carba­moyl­cyano­nitro­somethanido)barium] monohydrate] and its thermal decomposition
Source: Acta Crystallogr E Crystallogr Commun. 2024 Aug 30;80(Pt 9):986–92. doi: 10.1107/S2056989024008375 (PMC11389675; doi:10.1107/S2056989024008375)
Supplement: Supplementary file 1 [file e-80-00986-sup1.cif]

##############################################################################
#                                                                            #
# This CIF contains the data in a paper accepted for publication in          #
# Acta Crystallographica Section E. It conforms to the requirements of       #
# Notes for Authors for Acta Crystallographica Section E, and has been       #
# peer reviewed under the auspices of the IUCr Commission on Journals.       #
#                                                                            #
# Full details of the Crystallographic Information File format               #
# are given in the paper "The Crystallographic Information File (CIF):       #
# a New Standard Archive File for Crystallography" by S. R. Hall, F. H.      #
# Allen and I. D. Brown [Acta Cryst. (1991), A47, 655-685].                  #
#                                                                            #
# The current version of the core CIF dictionary is obtainable from          #
# ftp://ftp.iucr.org/pub/cif_core.dic.                                       #
#                                                                            #
# Software is freely available for graphical display of the structure(s)     #
# in this CIF. For information consult the CIF software page                 #
# http://www.iucr.org/resources/cif/software.                                #
#                                                                            #
# This file may be used for bona fide research purposes within the           #
# scientific community so long as proper attribution is given to the journal # 
# article from which it was obtained.                                        #
#                                                                            #
##############################################################################
data_global
_audit_creation_method     'SHELXL-2019/3'
_journal_date_recd_electronic     2024-08-07
_journal_date_accepted     2024-08-23
_journal_name_full     'Acta Crystallographica, Section E'
_journal_year     2024
_journal_volume     80
_journal_issue      1
_journal_page_first     0
_journal_page_last     0
_journal_paper_category     GM
_journal_paper_doi     10.1107/S2056989024008375
_journal_coeditor_code     YZ2057
_publ_contact_author_name     'Dr Kostiantyn V. Domasevitch'
_publ_contact_author_address
;
Inorganic Chemistry Department
National Taras Shevchenko University of Kyiv
Volodymyrska Str. 64/13
Kyiv 01601
Ukraine
;
_publ_contact_author_email     dk@univ.kiev.ua
_publ_contact_author_fax     ?
_publ_contact_author_phone     ?
_publ_section_title
;
Three-dimensional alkaline earth metal--organic framework
poly[[\m-aqua-aquabis(\m~3~-carbamoylcyanonitrosomethanido)barium]
monohydrate] and its thermal decomposition
;
loop_
    _publ_author_name
    _publ_author_footnote
    _publ_author_address
    'Domasevitch, Kostiantyn V.' ?
;
Inorganic Chemistry Department
National Taras Shevchenko University of Kyiv
Volodymyrska Str. 64/13
01601 Kyiv
Ukraine
;
    'Senchyk, Ganna A.' ?
;
Inorganic Chemistry Department
National Taras Shevchenko University of Kyiv
Volodymyrska Str. 64/13
01601 Kyiv
Ukraine
;
    'Ponomarova, Vira V.' ?
;
Inorganic Chemistry Department
National Taras Shevchenko University of Kyiv
Volodymyrska Str. 64/13
01601 Kyiv
Ukraine
;
    'Lysenko, Andrey B.' ?
;
Inorganic Chemistry Department
National Taras Shevchenko University of Kyiv
Volodymyrska Str. 64/13
01601 Kyiv
Ukraine
;
    'Krautscheid, Harald' ?
;
Institute of Inorganic Chemistry
Leipzig University
Johannisallee 29
D-04103 Leipzig
Germany
;
_publ_section_synopsis
;
A new alkaline earth metal three-dimensional polar MOF structure in barium
carbamoylcyanonitrosomethanide is governed by bridging coordination of the
nitroso- and aqua O-atoms, which support a face-sharing connection of
coordination polyhedra.
;
data_I
_audit_creation_method     'SHELXL-2019/3'
_chemical_name_systematic
;
Poly[[\m-aqua-aquabis(\m~3~-carbamoylcyanonitrosomethanido)barium]
monohydrate]
;
_chemical_name_common     ?
_chemical_formula_moiety     'C6 H8 Ba N6 O6, H2 O'
_chemical_formula_sum     'C6 H10 Ba N6 O7'
_chemical_formula_iupac     '[Ba (C3 H2 N3 O2)2 (H2 O1)2], H2 O'
_chemical_formula_weight     415.54
_chemical_melting_point     ?
_chemical_absolute_configuration     ?
_space_group_crystal_system     orthorhombic
_space_group_name_H-M_alt     'P m n 21'
_space_group_name_Hall     'P 2ac -2'
loop_
    _space_group_symop_operation_xyz
    'x, y, z'
    '-x+1/2, -y, z+1/2'
    'x+1/2, -y, z+1/2'
    '-x, y, z'
_cell_length_a     13.6667(17)
_cell_length_b     4.4102(7)
_cell_length_c     11.2816(14)
_cell_angle_alpha     90
_cell_angle_beta     90
_cell_angle_gamma     90
_cell_volume     679.97(16)
_cell_formula_units_Z     2
_cell_measurement_reflns_used     3251
_cell_measurement_theta_min     4.622
_cell_measurement_theta_max     29.441
_cell_measurement_temperature     173(2)
_exptl_crystal_description     prism
_exptl_crystal_colour     yellow
_exptl_crystal_size_max     0.220
_exptl_crystal_size_mid     0.180
_exptl_crystal_size_min     0.150
_exptl_crystal_density_diffrn     2.030
_exptl_crystal_F_000     400
_exptl_absorpt_coefficient_mu     2.962
_exptl_absorpt_correction_type     numerical
_exptl_absorpt_process_details
;
[X-RED (Stoe & Cie, 2001) and X-SHAPE (Stoe & Cie, 1999)]
;
_exptl_absorpt_correction_T_min     0.3099
_exptl_absorpt_correction_T_max     0.3994
_diffrn_ambient_temperature     173(2)
_diffrn_source     'fine-focus sealed tube'
_diffrn_radiation_type     MoK\a
_diffrn_radiation_wavelength     0.71073
_diffrn_measurement_device_type     'Stoe Image plate diffraction system-2T'
_diffrn_measurement_method     '\f oscillation scans'
_diffrn_reflns_number     3251
_diffrn_reflns_av_R_equivalents     0.0162
_diffrn_reflns_av_unetI/netI     0.0133
_diffrn_reflns_theta_min     4.622
_diffrn_reflns_theta_max     29.441
_diffrn_reflns_theta_full     25.242
_diffrn_measured_fraction_theta_max     0.993
_diffrn_measured_fraction_theta_full     0.996
_diffrn_reflns_limit_h_min     -15
_diffrn_reflns_limit_h_max     18
_diffrn_reflns_limit_k_min     -5
_diffrn_reflns_limit_k_max     6
_diffrn_reflns_limit_l_min     -15
_diffrn_reflns_limit_l_max     13
_refine_special_details     ?
_reflns_number_total     1696
_reflns_number_gt     1688
_reflns_threshold_expression     'I > 2\s(I)'
_refine_ls_structure_factor_coef     Fsqd
_refine_ls_matrix_type     full
_refine_ls_R_factor_all     0.0171
_refine_ls_R_factor_gt     0.0169
_refine_ls_wR_factor_gt     0.0428
_refine_ls_wR_factor_ref     0.0429
_refine_ls_goodness_of_fit_ref     1.154
_refine_ls_restrained_S_all     1.150
_refine_ls_number_reflns     1696
_refine_ls_number_parameters     119
_refine_ls_number_restraints     13
_refine_ls_hydrogen_treatment     refall
_refine_ls_weighting_scheme     calc
_refine_ls_weighting_details
                      'w=1/[\s^2^(Fo^2^)+(0.0318P)^2^] where P=(Fo^2^+2Fc^2^)/3'
_atom_sites_solution_hydrogens     difmap
_atom_sites_solution_primary     direct
_atom_sites_solution_secondary     difmap
_refine_ls_shift/su_max     0.000
_refine_ls_shift/su_mean     0.000
_refine_diff_density_max     0.724
_refine_diff_density_min     -1.866
_refine_ls_extinction_method     none
_refine_ls_extinction_coef     .
_refine_ls_abs_structure_details
;
Flack <i>x</i> determined using 668 quotients
[(<i>I</i>^+^)-(<i>I</i>^-^)]/[(<i>I</i>^+^)+(<i>I</i>^-^)]
(Parsons <i>et al.</i>,  2013)
;
_refine_ls_abs_structure_Flack     -0.013(14)
loop_
    _atom_type_symbol
    _atom_type_description
    _atom_type_scat_dispersion_real
    _atom_type_scat_dispersion_imag
    _atom_type_scat_source
    'C' 'C' 0.0033 0.0016
                         'International Tables Vol C Tables 4.2.6.8 and 6.1.1.4'
    'H' 'H' 0.0000 0.0000
                         'International Tables Vol C Tables 4.2.6.8 and 6.1.1.4'
    'N' 'N' 0.0061 0.0033
                         'International Tables Vol C Tables 4.2.6.8 and 6.1.1.4'
    'O' 'O' 0.0106 0.0060
                         'International Tables Vol C Tables 4.2.6.8 and 6.1.1.4'
    'Ba' 'Ba' -0.3244 2.2819
                         'International Tables Vol C Tables 4.2.6.8 and 6.1.1.4'
_computing_data_collection
;
X-AREA 1.76 (Stoe & Cie, 2016)
;
_computing_cell_refinement
;
X-AREA 1.76 (Stoe & Cie, 2016)
;
_computing_data_reduction
;
X-AREA 1.76 (Stoe & Cie, 2016)
;
_computing_structure_solution
;
SHELXS97 (Sheldrick, 2008)
;
_computing_structure_refinement
;
<i>SHELXL2019/2</i> (Sheldrick, 2015)
;
_computing_molecular_graphics
;
DIAMOND (Brandenburg, 1999)
;
_computing_publication_material
;
WinGX 1.70.01 (Farrugia, 2012)
;
loop_
    _atom_site_type_symbol
    _atom_site_label
    _atom_site_fract_x
    _atom_site_fract_y
    _atom_site_fract_z
    _atom_site_U_iso_or_equiv
    _atom_site_adp_type
    _atom_site_calc_flag
    _atom_site_occupancy
    _atom_site_disorder_assembly
    _atom_site_disorder_group
    Ba Ba1 0.000000 0.71083(4) 0.46009(2) 0.01511(8) Uani d 1 . .
    O O1 0.1246(2) 0.2193(6) 0.4964(3) 0.0242(6) Uani d 1 . .
    O O2 0.3561(3) 0.2641(7) 0.7884(4) 0.0338(7) Uani d 1 . .
    N N1 0.1548(2) 0.3428(7) 0.5958(3) 0.0204(6) Uani d 1 . .
    N N2 0.3448(3) -0.1379(11) 0.5230(4) 0.0392(8) Uani d 1 . .
    N N3 0.2319(3) 0.6036(9) 0.7971(3) 0.0277(6) Uani d 1 . .
    C C1 0.2387(3) 0.2447(9) 0.6375(4) 0.0191(6) Uani d 1 . .
    C C2 0.2979(2) 0.0271(9) 0.5748(3) 0.0237(7) Uani d 1 . .
    C C3 0.2796(2) 0.3730(9) 0.7480(3) 0.0216(6) Uani d 1 . .
    O O1W 0.000000 0.8440(11) 0.7082(5) 0.0446(12) Uani d 1 . .
    O O2W 0.000000 0.2093(9) 0.2856(4) 0.0284(9) Uani d 1 . .
    O O3W 0.000000 0.3577(11) 0.8653(4) 0.0304(8) Uani d 1 . .
    H H1 0.253(5) 0.681(12) 0.864(4) 0.05(2) Uiso d 1 . .
    H H2 0.178(3) 0.666(9) 0.765(5) 0.027(12) Uiso d 1 . .
    H H1W 0.000000 0.712(13) 0.763(7) 0.04(3) Uiso d 1 . .
    H H2W 0.000000 1.019(8) 0.740(6) 0.04(2) Uiso d 1 . .
    H H3W 0.0509(10) 0.192(17) 0.243(5) 0.07(3) Uiso d 1 . .
    H H4W 0.0508(10) 0.334(15) 0.906(5) 0.048(18) Uiso d 1 . .
loop_
    _atom_site_aniso_label
    _atom_site_aniso_U_11
    _atom_site_aniso_U_22
    _atom_site_aniso_U_33
    _atom_site_aniso_U_12
    _atom_site_aniso_U_13
    _atom_site_aniso_U_23
    Ba1 0.01474(10) 0.01439(11) 0.01620(11) 0.000 0.000 0.0010(3)
    O1 0.0220(12) 0.0259(12) 0.0248(14) -0.0015(8) -0.0088(9) 0.0003(9)
    O2 0.0310(16) 0.0345(14) 0.0359(19) 0.0029(11) -0.0197(14) -0.0041(12)
    N1 0.0186(12) 0.0210(13) 0.0217(15) -0.0023(11) -0.0030(10) 0.0003(11)
    N2 0.0359(18) 0.0426(19) 0.039(2) 0.0108(17) 0.0031(15) -0.0062(18)
    N3 0.0306(16) 0.0290(18) 0.0234(17) 0.0021(15) -0.0037(12) -0.0045(14)
    C1 0.0184(15) 0.0190(15) 0.0199(18) -0.0021(12) -0.0029(12) 0.0032(12)
    C2 0.0208(14) 0.0268(16) 0.0235(17) -0.0006(12) -0.0046(11) -0.0005(13)
    C3 0.0211(13) 0.0243(15) 0.0195(16) -0.0054(13) -0.0043(11) 0.0022(13)
    O1W 0.088(4) 0.022(2) 0.024(2) 0.000 0.000 0.0013(18)
    O2W 0.026(2) 0.031(2) 0.028(2) 0.000 0.000 -0.0024(15)
    O3W 0.0283(18) 0.035(2) 0.028(2) 0.000 0.000 0.0081(18)
_geom_special_details
;
 All esds (except the esd in the dihedral angle between two l.s. planes)
 are estimated using the full covariance matrix.  The cell esds are taken
 into account individually in the estimation of esds in distances, angles
 and torsion angles; correlations between esds in cell parameters are only
 used when they are defined by crystal symmetry.  An approximate (isotropic)
 treatment of cell esds is used for estimating esds involving l.s. planes.
;
loop_
    _geom_bond_atom_site_label_1
    _geom_bond_atom_site_label_2
    _geom_bond_site_symmetry_2
    _geom_bond_distance
    _geom_bond_publ_flag
    Ba1 O2 3_464 2.763(3) y
    Ba1 O2 2_564 2.763(3) y
    Ba1 O1 4 2.787(3) y
    Ba1 O1 . 2.787(3) y
    Ba1 O1 1_565 2.845(3) y
    Ba1 O1 4_565 2.845(3) y
    Ba1 O1W . 2.860(5) y
    Ba1 O2W 1_565 2.951(5) y
    Ba1 O2W . 2.961(4) y
    O1 N1 . 1.313(4) ?
    O2 C3 . 1.237(5) ?
    N1 C1 . 1.313(5) ?
    N2 C2 . 1.132(5) ?
    N3 C3 . 1.329(5) ?
    N3 H1 . 0.87(3) ?
    N3 H2 . 0.87(3) ?
    C1 C2 . 1.441(5) ?
    C1 C3 . 1.478(5) ?
    O1W H1W . 0.85(3) ?
    O1W H2W . 0.85(3) ?
    O2W H3W . 0.85(3) ?
    O2W H3W 4 0.85(3) ?
    O3W H4W . 0.84(3) ?
    O3W H4W 4 0.84(3) ?
loop_
    _geom_angle_atom_site_label_1
    _geom_angle_atom_site_label_2
    _geom_angle_atom_site_label_3
    _geom_angle_site_symmetry_1
    _geom_angle_site_symmetry_3
    _geom_angle
    _geom_angle_publ_flag
    O2 Ba1 O2 3_464 2_564 90.78(19) ?
    O2 Ba1 O1 3_464 4 72.50(10) ?
    O2 Ba1 O1 2_564 4 124.70(9) ?
    O2 Ba1 O1 3_464 . 124.70(9) ?
    O2 Ba1 O1 2_564 . 72.50(10) ?
    O1 Ba1 O1 4 . 75.32(12) ?
    O2 Ba1 O1 3_464 1_565 119.71(9) ?
    O2 Ba1 O1 2_564 1_565 69.11(10) ?
    O1 Ba1 O1 4 1_565 163.22(13) ?
    O1 Ba1 O1 . 1_565 103.07(9) ?
    O2 Ba1 O1 3_464 4_565 69.11(10) ?
    O2 Ba1 O1 2_564 4_565 119.71(8) ?
    O1 Ba1 O1 4 4_565 103.07(9) ?
    O1 Ba1 O1 . 4_565 163.22(13) ?
    O1 Ba1 O1 1_565 4_565 73.52(12) ?
    O2 Ba1 O1W 3_464 . 132.68(9) ?
    O2 Ba1 O1W 2_564 . 132.68(9) ?
    O1 Ba1 O1W 4 . 90.90(10) ?
    O1 Ba1 O1W . . 90.90(10) ?
    O1 Ba1 O1W 1_565 . 72.36(10) ?
    O1 Ba1 O1W 4_565 . 72.36(10) ?
    O2 Ba1 O2W 3_464 1_565 60.16(8) ?
    O2 Ba1 O2W 2_564 1_565 60.16(8) ?
    O1 Ba1 O2W 4 1_565 132.66(8) ?
    O1 Ba1 O2W . 1_565 132.66(8) ?
    O1 Ba1 O2W 1_565 1_565 60.60(9) ?
    O1 Ba1 O2W 4_565 1_565 60.60(9) ?
    O1W Ba1 O2W . 1_565 120.00(13) ?
    O2 Ba1 O2W 3_464 . 64.14(9) ?
    O2 Ba1 O2W 2_564 . 64.14(9) ?
    O1 Ba1 O2W 4 . 61.11(9) ?
    O1 Ba1 O2W . . 61.11(9) ?
    O1 Ba1 O2W 1_565 . 133.20(8) ?
    O1 Ba1 O2W 4_565 . 133.20(8) ?
    O1W Ba1 O2W . . 143.53(14) ?
    O2W Ba1 O2W 1_565 . 96.48(15) ?
    N1 O1 Ba1 . . 89.72(19) ?
    N1 O1 Ba1 . 1_545 129.7(2) ?
    Ba1 O1 Ba1 . 1_545 103.07(9) ?
    C3 O2 Ba1 . 2_565 147.6(3) ?
    C1 N1 O1 . . 116.4(3) ?
    C3 N3 H1 . . 120(3) ?
    C3 N3 H2 . . 119(3) ?
    H1 N3 H2 . . 121(5) ?
    N1 C1 C2 . . 122.2(4) ?
    N1 C1 C3 . . 120.4(3) ?
    C2 C1 C3 . . 117.2(3) ?
    N2 C2 C1 . . 178.0(4) ?
    O2 C3 N3 . . 123.9(4) ?
    O2 C3 C1 . . 118.8(4) ?
    N3 C3 C1 . . 117.3(3) ?
    Ba1 O1W H1W . . 125(6) ?
    Ba1 O1W H2W . . 127(5) ?
    H1W O1W H2W . . 108(6) ?
    Ba1 O2W Ba1 1_545 . 96.48(15) ?
    Ba1 O2W H3W 1_545 . 108(5) ?
    Ba1 O2W H3W . . 116(4) ?
    Ba1 O2W H3W 1_545 4 108(5) ?
    Ba1 O2W H3W . 4 116(4) ?
    H3W O2W H3W . 4 110(7) ?
    H4W O3W H4W . 4 111(6) ?
loop_
    _geom_torsion_atom_site_label_1
    _geom_torsion_atom_site_label_2
    _geom_torsion_atom_site_label_3
    _geom_torsion_atom_site_label_4
    _geom_torsion_site_symmetry_1
    _geom_torsion_site_symmetry_2
    _geom_torsion_site_symmetry_3
    _geom_torsion_site_symmetry_4
    _geom_torsion
    _geom_torsion_publ_flag
    Ba1 O1 N1 C1 . . . . -160.6(3) ?
    Ba1 O1 N1 C1 1_545 . . . 92.6(4) ?
    O1 N1 C1 C2 . . . . 3.7(6) ?
    O1 N1 C1 C3 . . . . 179.1(3) ?
    Ba1 O2 C3 N3 2_565 . . . -2.3(8) ?
    Ba1 O2 C3 C1 2_565 . . . 176.7(4) ?
    N1 C1 C3 O2 . . . . 176.0(4) ?
    C2 C1 C3 O2 . . . . -8.3(6) ?
    N1 C1 C3 N3 . . . . -4.9(5) ?
    C2 C1 C3 N3 . . . . 170.8(4) ?
loop_
    _geom_hbond_atom_site_label_D
    _geom_hbond_atom_site_label_H
    _geom_hbond_atom_site_label_A
    _geom_hbond_site_symmetry_A
    _geom_hbond_distance_DH
    _geom_hbond_distance_HA
    _geom_hbond_distance_DA
    _geom_hbond_angle_DHA
    _geom_hbond_publ_flag
    N3 H1 O1 2_565 0.87(3) 2.29(5) 3.084(5) 151(5) yes
    N3 H2 O1W . 0.87(3) 2.64(3) 3.490(4) 169(5) yes
    O1W H1W O3W . 0.85(3) 1.94(3) 2.782(7) 169(9) yes
    O1W H2W O3W 1_565 0.85(3) 2.05(4) 2.877(7) 162(7) yes
    O2W H3W O2 2_554 0.85(3) 2.44(7) 2.868(4) 112(6) yes
    O3W H4W N2 2_555 0.84(3) 2.12(4) 2.933(5) 161(5) yes
_shelx_space_group_comment
;
The symmetry employed for this shelxl refinement is uniquely defined
by the following loop, which should always be used as a source of
symmetry information in preference to the above space-group names.
They are only intended as comments.
;
_shelx_estimated_absorpt_T_min     0.562
_shelx_estimated_absorpt_T_max     0.665
_shelx_hkl_file
;
  18   1  -3  248.03    4.30
  18  -1  -3  261.48    4.10
  18   1  -2   11.96    2.47
  18  -1  -2    9.64    2.34
  18   1  -1  218.56    3.24
  18  -1  -1  232.14    3.32
  18  -1   0   43.42    2.49
  18   0  -4  248.23    4.19
  18   0  -3   -1.16    3.35
  18   0  -2  248.86    4.10
  18   0  -1    2.89    3.21
  17  -2  -4   30.74    2.44
  17   2  -4   32.37    2.77
  17   2  -3  227.85    4.24
  17  -2  -3  216.35    3.80
  17  -2  -2   42.80    3.34
  17   2  -2   41.41    2.69
  17  -2  -1  215.75    3.81
  17   2  -1  196.78    4.10
  17  -2   0   93.16    3.43
  17  -1  -6  174.53    3.77
  17   1  -6  173.33    3.05
  17  -1  -5   30.41    3.21
  17   1  -5   29.12    2.55
  17  -1  -4  233.09    3.80
  17   1  -4  239.48    3.98
  17  -1  -3   43.62    2.28
  17   1  -3   49.39    3.37
  17  -1  -2  292.46    4.02
  17   1  -2  289.03    4.08
  17  -1  -1    3.25    3.07
  17   1  -1    3.87    3.14
  17  -1   0  165.31    3.53
  17   0  -6    0.26    2.31
  17   0  -5  255.62    3.29
  17   0  -4    0.52    3.16
  17   0  -3  358.26    4.40
  17   0  -2    2.41    2.99
  17   0  -1  379.66    4.45
  16  -3  -3  138.02    3.75
  16  -3  -2  145.46    3.75
  16  -3  -1   96.29    3.56
  16  -3   0   52.38    2.55
  16  -2  -6  211.47    3.78
  16  -2  -5   25.73    3.19
  16  -2  -4  262.02    3.85
  16   2  -3   57.97    3.51
  16  -2  -3   59.34    3.12
  16   2  -2  258.39    4.02
  16  -2  -2  241.50    3.00
  16   2  -1  157.30    3.72
  16  -2  -1  152.46    3.37
  16  -2   0  310.47    3.92
  16  -1  -7  308.95    4.17
  16   1  -7  301.98    4.30
  16  -1  -6   10.86    2.16
  16   1  -6    8.43    3.34
  16  -1  -5  181.70    3.45
  16   1  -5  195.79    3.73
  16   1  -4   23.82    3.15
  16  -1  -4   20.67    2.13
  16  -1  -3  299.19    3.83
  16   1  -3  314.94    3.89
  16  -1  -2   45.01    2.93
  16   1  -2   43.99    3.03
  16   1  -1  232.81    3.68
  16  -1  -1  236.60    3.58
  16  -1   0    5.02    2.73
  16   0  -8  160.67    3.76
  16   0  -7   -1.04    3.15
  16   0  -6  294.10    4.05
  16   0  -5    1.51    2.97
  16   0  -4  415.22    4.50
  16   0  -3    0.49    2.85
  16   0  -2  484.23    4.76
  16   0  -1    2.31    2.83
  15  -3  -5  147.60    3.74
 -15   3  -5  127.43    2.74
 -15   3  -4  108.13    3.52
  15  -3  -4  130.06    3.51
  15  -3  -3  154.17    3.54
 -15   3  -3  128.83    3.46
  15  -3  -2   90.44    3.28
 -15   3  -2   82.38    3.25
  15  -3  -1   63.62    3.24
  15  -3   0  186.28    2.86
 -15   2  -8   52.91    3.33
 -15   2  -7  180.28    3.61
  15  -2  -7  181.81    3.67
  15  -2  -6   77.85    3.20
 -15   2  -6   71.70    3.12
 -15   2  -5  206.44    3.42
  15  -2  -5  221.19    3.58
  15  -2  -4   88.28    3.07
  15  -2  -3  304.48    3.73
  15  -2  -2   94.87    3.12
  15  -2  -1  365.27    3.35
  15   2  -1  382.23    4.37
  15  -2   0   47.72    2.91
  15  -1  -9   14.68    3.15
  15  -1  -8  205.07    3.68
  15  -1  -7   41.95    3.00
  15   1  -7   35.80    2.32
  15   1  -6  313.65    3.99
  15  -1  -6  307.62    3.83
  15   1  -5   14.84    2.95
  15  -1  -5   11.87    2.81
  15  -1  -4  309.19    3.74
  15   1  -4  329.79    3.29
  15  -1  -3   10.85    2.67
  15   1  -3   13.30    2.79
  15   1  -2  318.81    3.90
  15  -1  -2  308.46    3.27
  15   1  -1   28.05    1.98
  15  -1  -1   27.25    2.69
  15  -1   0  413.22    4.20
  15   0  -9  117.65    3.50
  15   0  -8   -1.99    2.99
  15   0  -7  296.74    3.98
  15   0  -6    0.02    2.81
  15   0  -5  587.60    5.17
  15   0  -4    1.17    1.96
  15   0  -3  511.96    4.82
  15   0  -2   -1.90    2.57
  15   0  -1  498.60    4.47
 -14   4  -2   70.78    3.61
  14  -4  -2   80.07    3.70
  14  -4  -1  174.38    3.85
 -14   4  -1  161.39    3.70
  14  -4   0   47.83    2.59
  14  -3  -7  153.22    3.75
  14  -3  -6  106.14    3.40
 -14   3  -6  107.39    2.64
  14  -3  -5  160.58    3.52
 -14   3  -5  145.99    3.45
  14  -3  -4  104.44    3.27
 -14   3  -4   96.66    2.45
  14  -3  -3  120.06    3.27
 -14   3  -3  122.77    3.21
 -14   3  -2  123.79    3.25
  14  -3  -2  118.62    3.25
 -14   3  -1  173.29    3.25
  14  -3  -1  191.28    3.40
  14  -3   0  219.56    2.77
  14  -2  -9   70.89    3.33
 -14   2  -9   72.64    3.38
  14  -2  -8  171.45    3.47
 -14   2  -8  170.86    3.52
  14  -2  -7   34.03    2.13
 -14   2  -7   41.08    2.98
  14  -2  -6  315.70    3.80
 -14   2  -6  306.00    3.60
  14  -2  -5  109.84    3.12
 -14   2  -5  110.05    2.97
  14  -2  -4  298.61    3.63
 -14   2  -4  264.62    2.81
 -14   2  -3   65.05    2.69
  14  -2  -3   64.25    2.86
  14  -2  -2  301.38    3.62
  14  -2  -1  132.21    3.05
  14  -2   0  375.99    3.32
  14  -1 -10   16.83    3.09
  14  -1  -9  205.33    3.66
  14  -1  -8   19.68    2.85
  14  -1  -7  212.55    2.85
  14  -1  -6   24.16    2.75
  14  -1  -5  439.64    4.25
  14  -1  -4   28.25    1.92
  14   1  -4   33.01    2.75
  14  -1  -3  315.12    3.67
  14   1  -3  338.33    3.27
  14  -1  -2   21.70    2.59
  14   1  -2   23.41    1.92
  14  -1  -1  564.15    4.80
  14   1  -1  600.75    5.06
  14  -1   0   41.12    2.55
  14   0 -10  244.33    4.02
  14   0  -9   -0.41    2.97
  14   0  -8  295.22    3.35
  14   0  -7   -0.50    2.73
  14   0  -6  430.31    4.37
  14   0  -5    2.70    2.59
  14   0  -4  368.18    4.05
  14   0  -3   -0.19    2.46
  14   0  -2  443.83    4.40
  14   0  -1    3.23    2.42
 -13   4  -4  189.77    2.97
  13  -4  -4  184.55    3.86
  13  -4  -3   43.01    3.30
 -13   4  -3   33.77    3.30
 -13   4  -2  167.69    3.61
  13  -4  -2  186.13    3.67
  13  -4  -1  121.90    3.51
 -13   4  -1  106.24    3.38
  13  -4   0  112.42    3.42
 -13   3  -8  148.88    3.72
 -13   3  -7  120.60    3.49
  13  -3  -7  115.68    3.43
 -13   3  -6   92.86    3.25
  13  -3  -6   93.50    3.24
 -13   3  -5  122.37    3.17
  13  -3  -5  118.58    3.23
  13  -3  -4  192.10    3.40
 -13   3  -4  169.63    3.30
  13  -3  -3  159.32    3.21
 -13   3  -3  163.15    3.17
  13  -3  -2  330.98    3.72
 -13   3  -2  321.67    3.59
 -13   3  -1  264.15    3.40
  13  -3  -1  266.76    3.44
  13  -3   0  208.98    3.39
 -13   2 -10   54.36    2.52
 -13   2  -9  106.79    3.30
  13  -2  -9  115.40    3.36
 -13   2  -8   30.52    2.12
  13  -2  -8   32.70    2.11
 -13   2  -7  327.98    3.74
  13  -2  -7  343.73    3.87
 -13   2  -6  107.03    2.94
  13  -2  -6  107.28    3.00
 -13   2  -5  426.48    3.78
  13  -2  -5  428.29    4.05
 -13   2  -4  143.77    2.83
  13  -2  -4  136.48    2.99
 -13   2  -3  179.63    2.95
  13  -2  -3  175.56    3.06
 -13   2  -2   95.58    2.60
  13  -2  -2   91.87    2.74
  13  -2  -1  378.84    3.60
  13  -2   0  152.99    2.89
  13  -1 -11   11.06    3.08
  13  -1 -10  181.12    3.54
 -13   1 -10  170.13    3.35
  13  -1  -9   16.20    2.79
 -13   1  -9   18.27    2.77
  13  -1  -8  311.64    3.80
 -13   1  -8  291.11    3.52
  13  -1  -7   14.28    2.59
 -13   1  -7   12.40    2.58
 -13   1  -6  407.90    3.81
  13  -1  -6  415.17    4.10
  13  -1  -5   47.54    2.64
  13  -1  -4  680.36    5.07
  13  -1  -3   62.14    2.69
  13   1  -2  600.67    4.92
  13  -1  -2  577.83    4.64
  13  -1  -1   35.79    2.50
  13   1  -1   35.52    1.93
  13  -1   0  486.50    3.88
  13   0 -11  226.99    3.95
  13   0 -10    0.12    2.85
  13   0  -9  396.38    4.39
  13   0  -8    2.99    2.63
  13   0  -7  578.08    5.12
  13   0  -6    1.46    1.73
  13   0  -5  654.51    5.38
  13   0  -4    1.89    2.45
  13   0  -3  216.36    3.19
  13   0  -2    1.32    2.31
  13   0  -1  614.88    5.34
 -12   4  -6   90.42    3.62
  12  -4  -6   94.54    3.62
 -12   4  -5  155.41    3.67
  12  -4  -5  148.76    3.67
 -12   4  -4   94.39    3.40
  12  -4  -4  105.73    3.45
  12  -4  -3  171.54    3.61
 -12   4  -3  151.57    3.47
  12  -4  -2   48.07    3.11
 -12   4  -2   35.39    2.18
 -12   4  -1  166.24    3.43
  12  -4  -1  187.42    3.53
  12  -4   0   50.54    3.17
 -12   3  -9  119.79    3.60
  12  -3  -9  135.27    3.73
 -12   3  -8  127.12    3.46
  12  -3  -7  155.56    3.41
 -12   3  -7  141.63    3.36
 -12   3  -6  156.42    3.34
  12  -3  -6  164.64    3.30
 -12   3  -5  194.18    2.58
  12  -3  -5  204.65    3.43
 -12   3  -4  175.39    3.10
  12  -3  -4  165.26    2.52
  12  -3  -3  323.52    3.65
 -12   3  -3  329.25    3.46
  12  -3  -2  259.83    3.37
 -12   3  -2  260.55    3.25
  12  -3  -1  248.83    3.36
 -12   3  -1  239.16    3.21
  12  -3   0  159.59    3.08
 -12   2 -10  199.88    3.60
  12  -2 -10  201.86    3.76
 -12   2  -9   59.92    3.05
 -12   2  -8  307.85    3.63
  12  -2  -8  308.50    3.80
 -12   2  -7   90.25    2.88
  12  -2  -7   87.08    2.84
 -12   2  -6  359.17    3.59
  12  -2  -6  359.22    3.77
  12  -2  -5   82.97    2.74
 -12   2  -5   79.85    2.63
  12  -2  -4  215.54    3.10
 -12   2  -4  215.44    2.98
  12  -2  -3  168.05    2.94
 -12   2  -3  171.44    2.23
 -12   2  -2  292.47    3.16
  12  -2  -2  293.04    3.35
  12  -2  -1   74.99    2.58
 -12   2  -1   79.90    2.50
  12  -2   0  578.23    3.81
 -12   1 -11  146.03    3.36
 -12   1 -10   27.36    2.84
  12  -1 -10   31.60    2.82
 -12   1  -9  299.44    3.59
  12  -1  -9  307.84    3.89
  12  -1  -8   53.71    2.71
 -12   1  -8   54.77    2.65
  12  -1  -7  365.33    3.84
 -12   1  -7  363.13    3.56
  12  -1  -6   29.45    2.45
 -12   1  -6   32.42    2.39
 -12   1  -5  363.38    3.44
  12  -1  -5  371.87    3.80
 -12   1  -4    6.11    2.21
  12  -1  -4    5.34    2.37
  12  -1  -3 1091.52    6.63
  12  -1  -2   75.54    2.52
  12  -1  -1  783.00    5.40
  12   1  -1  796.09    6.05
  12  -1   0   85.07    2.57
  12   0 -12  350.26    4.74
  12   0 -11    2.44    2.85
  12   0 -10  239.13    3.70
  12   0  -9    0.72    1.79
  12   0  -8  343.72    3.97
  12   0  -7    2.69    2.49
  12   0  -6  591.59    5.11
  12   0  -5    2.07    2.32
  12   0  -4  437.65    4.24
  12   0  -3    1.85    2.28
  12   0  -2  557.99    4.98
  12   0  -1    1.27    2.22
  11  -4  -7   47.26    3.43
 -11   4  -7   44.65    3.41
 -11   4  -6  198.84    3.73
 -11   4  -5   68.81    2.41
  11  -4  -5   66.47    2.42
  11  -4  -4  162.54    3.45
 -11   4  -4  159.60    3.37
  11  -4  -3  119.38    3.28
 -11   4  -3  105.77    3.23
 -11   4  -2  197.93    3.41
  11  -4  -2  205.69    3.54
  11  -4  -1   77.30    3.10
 -11   4  -1   72.23    2.99
  11  -4   0  235.91    3.57
 -11   3 -10  116.28    3.54
  11  -3 -10  121.20    3.73
 -11   3  -9   85.31    2.51
  11  -3  -9   87.17    3.32
  11  -3  -8  156.24    3.48
 -11   3  -8  146.53    3.38
 -11   3  -7  182.01    3.32
  11  -3  -6  234.69    3.53
 -11   3  -6  228.26    3.38
  11  -3  -5  174.28    2.58
 -11   3  -5  191.95    3.19
  11  -3  -4  269.65    3.43
 -11   3  -4  281.55    3.30
  11  -3  -3  298.14    3.46
 -11   3  -3  319.56    3.39
 -11   3  -2  256.33    3.15
  11  -3  -2  263.34    3.31
  11  -3  -1  187.48    3.02
 -11   3  -1  192.17    3.00
  11  -3   0  376.96    3.63
  11  -2 -11  152.18    3.69
 -11   2 -11  153.46    3.55
  11  -2 -10   47.94    3.02
 -11   2 -10   51.08    3.04
  11  -2  -9  322.50    4.46
 -11   2  -9  338.45    3.77
 -11   2  -8  118.01    2.98
  11  -2  -7  313.79    3.65
 -11   2  -7  309.71    2.96
 -11   2  -6  129.92    2.83
  11  -2  -6  120.70    2.29
  11  -2  -5  282.86    3.36
 -11   2  -5  290.48    2.76
 -11   2  -4  125.03    2.70
  11  -2  -4  125.78    2.74
 -11   2  -3  581.89    3.91
  11  -2  -3  562.59    4.15
 -11   2  -2  201.60    2.78
  11  -2  -2  196.13    2.88
 -11   2  -1  334.31    3.20
  11  -2  -1  330.54    3.29
  11  -2   0   23.63    2.31
 -11   1 -12  145.66    3.58
  11  -1 -12  162.29    3.73
 -11   1 -11   24.52    2.81
 -11   1 -10  248.21    3.44
  11  -1 -10  245.56    3.63
  11  -1  -9   16.02    2.56
 -11   1  -9   15.90    2.49
  11  -1  -8  512.66    4.49
 -11   1  -8  503.43    4.11
 -11   1  -7   73.68    1.96
  11  -1  -7   68.37    2.61
  11  -1  -6  430.44    4.00
 -11   1  -6  423.10    3.70
  11  -1  -5   39.03    2.32
 -11   1  -5   41.06    2.26
  11  -1  -4  902.89    5.73
 -11   1  -4  844.72    4.67
 -11   1  -3   54.32    1.72
  11  -1  -3   54.01    2.45
  11  -1  -2 1182.70    6.81
  11  -1  -1   40.86    2.33
  11  -1   0  632.55    4.55
  11   0 -12   -0.08    2.82
  11   0  -6    0.43    1.61
  11   0  -5  492.12    4.56
  11   0  -4   -0.06    1.55
  11   0  -3  915.90    6.69
  11   0  -2    0.53    2.18
  11   0  -1  580.56    5.10
  10   5  -3   54.21    3.79
  10  -5  -3   64.53    3.62
 -10   5  -3   47.05    3.64
  10  -5  -2  213.86    3.99
 -10   5  -2  198.51    3.94
  10   5  -2  205.35    4.34
  10   5  -1   11.86    3.74
 -10   5  -1    8.38    3.28
  10  -5  -1   10.40    2.42
  10  -5   0  158.55    3.77
  10   4  -8   97.33    3.68
 -10   4  -8   91.85    3.53
  10  -4  -8   90.91    4.40
  10  -4  -7  170.18    3.89
 -10   4  -7  168.25    2.82
  10   4  -7  158.93    2.96
  10  -4  -6   67.23    3.83
 -10   4  -6   71.64    3.24
 -10   4  -5  216.79    3.47
  10  -4  -5  203.63    3.63
  10  -4  -4   68.30    3.69
 -10   4  -4   67.93    3.01
  10  -4  -3  217.03    3.55
 -10   4  -3  206.92    3.38
 -10   4  -2  167.72    2.53
  10  -4  -2  183.04    3.29
  10  -4  -1  296.12    3.70
 -10   4  -1  285.51    3.47
  10  -4   0  127.10    3.15
  10  -3 -10  166.32    4.54
 -10   3 -10  185.17    3.67
 -10   3  -9  195.67    3.54
  10  -3  -9  188.78    3.68
  10  -3  -8  119.67    3.23
 -10   3  -8  129.46    3.23
  10  -3  -7  179.79    3.32
 -10   3  -7  185.07    3.23
 -10   3  -6  101.02    2.89
 -10   3  -5  224.48    3.17
  10  -3  -5  211.87    3.25
 -10   3  -4  235.05    3.12
  10  -3  -4  213.83    3.18
  10  -3  -3  371.87    3.67
 -10   3  -3  385.68    3.44
 -10   3  -2  354.41    3.39
  10  -3  -2  341.83    3.49
 -10   3  -1  308.02    2.86
  10  -3  -1  331.38    3.41
  10  -3   0  267.57    3.23
 -10   2 -12  156.61    3.68
  10  -2 -12  158.55    3.94
 -10   2 -11   40.74    3.03
  10  -2 -11   39.26    3.00
 -10   2 -10  226.53    3.49
  10  -2 -10  238.20    3.75
  10  -2  -9   77.97    2.89
 -10   2  -9   83.46    2.91
 -10   2  -8  311.97    3.46
 -10   2  -7  102.48    2.13
  10  -2  -6  297.79    3.04
 -10   2  -6  310.69    3.33
 -10   2  -5   69.67    1.84
  10  -2  -5   71.22    2.50
  10  -2  -4  740.70    4.87
 -10   2  -4  750.87    4.41
 -10   2  -3   84.35    2.44
  10  -2  -3   85.52    2.46
  10  -2  -2  639.66    4.09
 -10   2  -2  652.22    3.79
 -10   2  -1  420.58    3.45
  10  -2  -1  413.24    3.56
  10  -2   0  299.14    3.20
 -10   1 -12   22.60    2.99
  10  -1 -12   20.92    2.95
  10  -1 -11  249.72    3.83
 -10   1 -11  249.66    3.61
 -10   1 -10   44.89    2.72
  10  -1  -9  551.13    4.75
 -10   1  -9  555.64    4.34
  10  -1  -8    9.24    2.38
 -10   1  -8    9.97    2.33
  10  -1  -7  606.15    4.71
 -10   1  -7  603.36    4.02
 -10   1  -6   31.45    1.69
  10  -1  -6   31.40    2.32
  10  -1  -5  680.78    4.90
 -10   1  -5  690.53    4.46
 -10   1  -4  128.59    2.52
  10  -1  -4  130.84    2.20
  10  -1  -3  787.60    5.15
 -10   1  -3  754.29    4.54
  10  -1  -2  124.23    2.11
 -10   1  -2  121.79    2.45
  10  -1  -1  877.51    5.21
  10  -1   0   13.41    2.20
  10   0  -4 1041.82    7.67
  10   0  -3    0.96    2.16
  10   0  -2 1072.18    8.07
  10   0  -1    1.67    2.20
   9   5  -4   29.43    3.67
  -9   5  -4   25.24    3.35
   9  -5  -3  223.64    4.05
  -9   5  -3  225.83    3.83
   9   5  -3  211.61    3.40
   9  -5  -2   58.33    3.37
  -9   5  -2   49.29    3.28
   9   5  -2   51.93    3.65
  -9   5  -1  203.55    3.71
   9  -5  -1  203.12    3.86
   9   5  -1  191.68    3.42
   9  -5   0    2.41    3.23
  -9   4  -9   26.27    3.58
   9  -4  -9   30.50    3.58
   9   4  -9   30.37    3.57
   9   4  -8  177.83    3.83
  -9   4  -8  176.98    3.76
   9  -4  -8  162.92    4.62
   9  -4  -7  142.81    3.59
   9   4  -7  137.26    3.49
  -9   4  -7  145.13    3.50
   9  -4  -6  280.73    4.11
  -9   4  -6  282.62    2.99
   9   4  -6  250.82    3.92
  -9   4  -5  103.67    3.11
   9  -4  -4  228.23    3.62
  -9   4  -4  226.04    2.75
  -9   4  -3   98.82    2.99
   9  -4  -3  104.14    3.02
  -9   4  -2  293.44    3.59
   9  -4  -2  299.65    3.67
  -9   4  -1  174.97    3.13
   9  -4  -1  183.68    3.22
   9  -4   0  359.30    3.78
  -9   3 -11  118.42    3.58
   9   3 -11  115.37    2.86
   9  -3 -11  114.52    4.50
   9  -3 -10  191.12    3.99
   9   3 -10  189.37    3.80
  -9   3 -10  184.12    3.64
  -9   3  -9  212.88    3.49
   9  -3  -9  198.91    3.72
  -9   3  -8  278.64    3.55
   9  -3  -8  273.71    3.87
   9  -3  -7  119.05    3.54
  -9   3  -7  129.59    3.00
  -9   3  -6  134.70    2.95
  -9   3  -5  364.48    3.43
   9  -3  -4  371.45    3.73
  -9   3  -4  373.77    3.45
  -9   3  -3  352.26    3.34
   9  -3  -3  326.35    3.50
  -9   3  -2  425.87    3.54
   9  -3  -2  429.13    3.83
   9  -3  -1  133.19    2.74
  -9   3  -1  133.77    2.63
   9  -3   0   64.72    2.50
  -9   2 -12   25.90    3.08
   9  -2 -12   24.37    3.72
   9  -2 -11  239.30    4.49
  -9   2 -11  248.01    3.59
  -9   2 -10   68.22    2.83
   9  -2 -10   62.42    2.86
   9  -2  -9  226.73    3.95
  -9   2  -9  236.34    3.27
   9  -2  -8   92.96    3.25
  -9   2  -8  101.16    2.77
  -9   2  -7  367.29    3.53
  -9   2  -6  379.68    3.52
   9  -2  -5  661.33    4.77
  -9   2  -5  693.25    4.37
   9  -2  -4  149.84    2.70
  -9   2  -4  151.40    2.66
  -9   2  -3  602.61    3.93
   9  -2  -3  595.70    4.31
   9  -2  -2   90.80    2.45
  -9   2  -2   83.56    1.88
   9  -2  -1  944.59    5.37
  -9   2  -1  922.99    4.71
   9  -2   0  342.77    3.31
   9  -1 -13   10.15    3.66
  -9   1 -13   13.71    3.08
   9  -1 -12  202.20    3.67
  -9   1 -12  202.36    3.51
   9  -1 -11   21.08    3.20
  -9   1 -11   22.14    2.65
  -9   1 -10  348.18    3.70
   9  -1 -10  365.22    4.09
  -9   1  -9   95.59    2.67
  -9   1  -8  686.73    4.74
   9  -1  -7   14.59    2.24
  -9   1  -7   14.28    2.13
  -9   1  -6  591.91    4.22
   9  -1  -6  571.85    4.49
   9  -1  -5  123.96    2.65
  -9   1  -5  124.68    2.55
  -9   1  -4  864.00    4.91
   9  -1  -4  914.91    5.60
  -9   1  -3   88.06    2.33
   9  -1  -3   87.07    2.38
  -9   1  -2  751.24    4.55
   9  -1  -2  767.55    5.02
  -9   1  -1   14.63    2.07
   9  -1  -1   12.56    2.16
   9  -1   0 1056.58    5.83
  -9   0 -12    0.08    3.21
  -9   0 -11  374.45    4.36
  -9   0 -10    1.24    2.87
  -9   0  -9  388.24    3.95
  -9   0  -8    1.44    2.14
  -9   0  -7  283.36    3.33
  -9   0  -6    1.35    2.00
   9   0  -3 1574.75   11.47
   9   0  -2    0.53    2.11
   9   0  -1 1320.71    9.51
   8   5  -6  135.36    3.08
  -8   5  -6  143.35    2.90
  -8   5  -5   16.76    3.35
   8   5  -5   16.66    3.49
   8  -5  -5   18.36    3.44
   8   5  -4  212.09    4.01
  -8   5  -4  199.38    3.78
   8   5  -3   31.51    3.47
  -8   5  -3   27.74    3.22
   8  -5  -3   30.52    3.29
   8   5  -2  221.30    3.34
   8  -5  -2  228.97    3.89
  -8   5  -2  230.26    3.02
   8  -5  -1   25.61    3.18
  -8   5  -1   24.47    2.23
   8   5  -1   22.51    3.50
   8  -5   0  179.10    3.66
   8   4  -9  130.94    3.77
  -8   4  -9  135.47    3.65
   8  -4  -9  120.30    4.84
  -8   4  -8   46.94    3.23
   8   4  -8   37.97    3.30
   8  -4  -8   35.80    3.25
  -8   4  -7  239.12    3.54
   8  -4  -7  216.98    3.91
   8   4  -7  216.46    3.65
  -8   4  -6  192.71    3.30
   8  -4  -6  199.62    3.64
   8   4  -6  197.79    3.49
   8  -4  -5  271.83    3.84
  -8   4  -5  273.90    2.81
   8   4  -5  267.60    3.17
  -8   4  -4  172.68    2.49
  -8   4  -3  265.10    3.36
   8  -4  -3  260.02    3.62
   8  -4  -2  135.99    3.09
  -8   4  -2  140.65    2.97
  -8   4  -1  492.20    4.12
   8  -4  -1  482.48    4.24
   8  -4   0  177.73    3.19
   8  -3 -11  123.34    5.22
  -8   3 -11  130.08    3.46
   8   3 -11  129.57    2.86
   8   3 -10  161.50    3.59
   8  -3 -10  158.86    4.39
  -8   3 -10  167.38    2.75
   8  -3  -9  198.40    3.69
  -8   3  -9  201.74    3.38
  -8   3  -8  150.19    3.14
   8  -3  -8  144.69    3.71
  -8   3  -7  323.15    3.60
   8  -3  -7  321.66    3.91
  -8   3  -6  228.03    3.18
   8  -3  -6  230.93    3.35
  -8   3  -5  290.61    2.76
  -8   3  -4  245.94    3.05
   8  -3  -4  234.38    3.20
   8  -3  -3  298.30    3.43
  -8   3  -3  313.61    2.78
  -8   3  -2  331.84    3.26
   8  -3  -2  329.33    3.42
  -8   3  -1  259.40    2.61
   8  -3  -1  274.27    3.18
   8  -3   0  211.88    2.97
   8  -2 -13   30.42    4.06
  -8   2 -13   31.20    3.25
   8   2 -13   35.66    3.83
   8  -2 -12  197.13    4.60
  -8   2 -12  199.02    3.60
   8   2 -12  198.75    3.22
  -8   2 -11   88.38    3.00
   8  -2 -11   83.46    3.60
   8  -2 -10  288.94    4.05
  -8   2 -10  302.71    3.55
   8  -2  -9  104.07    2.86
  -8   2  -9   99.27    2.22
  -8   2  -8  308.30    2.95
   8  -2  -8  304.04    3.75
  -8   2  -7  114.89    2.67
   8  -2  -7  106.07    3.16
  -8   2  -6  719.12    4.26
  -8   2  -5  179.55    2.76
   8  -2  -4  594.40    4.46
  -8   2  -4  629.12    4.05
   8  -2  -3  252.08    3.10
  -8   2  -3  257.84    2.56
  -8   2  -2  729.39    4.36
   8  -2  -2  699.05    4.39
   8  -2  -1  327.37    3.25
  -8   2  -1  322.41    3.14
   8  -2   0 1768.22    7.69
   8  -1 -13  259.81    4.93
   8   1 -13  274.40    4.74
  -8   1 -13  277.37    4.02
  -8   1 -12   19.27    2.74
   8  -1 -12   16.89    3.23
   8  -1 -11  401.30    4.56
  -8   1 -11  406.82    4.02
  -8   1 -10   53.82    2.60
   8  -1 -10   53.50    2.60
   8  -1  -9  749.26    5.62
  -8   1  -9  738.86    5.01
  -8   1  -8   53.55    2.40
  -8   1  -7  614.92    4.39
  -8   1  -6   61.42    2.33
   8  -1  -6   64.00    2.40
  -8   1  -5  577.91    4.07
   8  -1  -5  571.36    4.43
   8  -1  -4    3.04    2.16
  -8   1  -4    3.29    1.99
  -8   1  -3 1050.08    5.52
   8  -1  -3 1110.58    6.31
   8  -1  -2   74.05    1.90
  -8   1  -2   77.08    2.25
   8  -1  -1  812.86    5.14
  -8   1  -1  769.48    4.76
   8  -1   0  198.51    2.49
   8   0 -14  103.18    4.45
  -8   0 -13    2.53    3.43
  -8   0 -12  462.44    5.38
  -8   0 -11    0.81    2.44
  -8   0 -10  353.06    3.98
  -8   0  -9   -0.11    2.16
  -8   0  -8  350.84    3.70
  -8   0  -7    1.15    2.05
  -8   0  -6 1355.58    7.63
  -8   0  -5   -0.79    2.00
  -8   0  -4 1209.38    7.07
   8   0  -2 1188.02    9.45
   8   0  -1    2.27    1.61
   7   5  -6   46.39    3.64
   7  -5  -6   49.04    4.36
  -7   5  -6   52.98    3.56
  -7   5  -5  243.62    3.80
   7  -5  -5  240.05    4.94
   7   5  -5  268.53    4.20
  -7   5  -4    9.29    3.18
   7  -5  -4   13.99    3.13
   7   5  -4   12.55    3.28
  -7   5  -3  245.42    3.67
   7  -5  -3  239.44    3.96
   7   5  -3  242.38    4.01
   7  -5  -2   25.05    2.24
  -7   5  -2   18.50    3.04
   7   5  -2   21.01    3.31
   7  -5  -1  218.15    3.75
  -7   5  -1  212.01    3.61
   7   5  -1  201.20    3.97
   7  -5   0  108.07    3.35
  -7   4 -10  143.97    3.72
   7  -4 -10  129.22    7.08
   7   4 -10  134.91    3.83
  -7   4  -9   99.24    2.60
   7   4  -9  109.23    3.48
   7  -4  -9   97.11    4.66
   7  -4  -8  111.70    3.70
   7   4  -8  114.40    3.38
  -7   4  -8  120.28    3.32
  -7   4  -7   41.78    2.18
   7  -4  -7   42.43    3.67
   7   4  -7   41.92    2.20
  -7   4  -6  358.87    3.66
   7   4  -6  350.97    3.99
   7  -4  -6  338.62    4.32
   7   4  -5  145.51    3.16
  -7   4  -5  150.84    2.37
   7  -4  -5  144.66    3.29
  -7   4  -4  365.76    3.10
   7   4  -4  370.28    4.10
  -7   4  -3  164.63    3.07
   7   4  -3  163.42    3.25
   7  -4  -3  160.60    3.18
   7   4  -2  409.15    3.80
  -7   4  -2  411.87    3.80
   7  -4  -2  394.71    4.04
  -7   4  -1  317.52    3.50
   7   4  -1  325.38    3.96
   7  -4  -1  313.95    3.57
   7  -4   0  356.36    3.70
  -7   3 -12  136.71    3.70
   7   3 -12  137.50    3.05
   7   3 -11   93.66    3.48
   7  -3 -11   94.59    5.15
  -7   3 -11  100.68    3.34
   7   3 -10  190.14    3.54
   7  -3 -10  188.19    4.60
  -7   3 -10  182.22    2.75
  -7   3  -9  152.67    3.16
   7  -3  -9  148.78    4.04
   7   3  -9  141.11    3.20
  -7   3  -8  178.36    3.21
   7  -3  -8  180.07    3.48
  -7   3  -7  372.36    3.58
   7  -3  -7  354.84    4.14
   7  -3  -6  399.27    4.16
  -7   3  -6  424.25    3.67
  -7   3  -5  179.20    2.90
   7  -3  -5  164.60    3.03
  -7   3  -4  206.61    2.95
   7  -3  -3  245.03    3.21
  -7   3  -3  257.69    3.04
   7  -3  -2  247.38    3.19
  -7   3  -2  256.39    3.09
   7  -3  -1  437.75    3.79
  -7   3  -1  464.11    3.72
   7  -3   0  859.64    5.18
  -7   2 -13  187.42    3.75
   7  -2 -13  187.48    5.65
   7   2 -13  177.77    3.34
   7  -2 -13  184.98    7.29
   7  -2 -12   63.38    4.24
  -7   2 -12   61.76    3.09
   7   2 -12   66.12    3.47
   7  -2 -11  240.03    4.52
  -7   2 -11  233.58    3.46
   7   2 -11  244.54    3.83
   7  -2 -10   84.72    3.41
  -7   2 -10   87.81    2.86
   7  -2  -9  243.84    4.05
  -7   2  -9  244.70    3.25
  -7   2  -8   76.88    2.60
   7  -2  -8   72.06    2.62
  -7   2  -7  616.19    4.28
   7  -2  -7  587.64    4.96
   7  -2  -6  186.67    3.00
  -7   2  -6  192.02    2.89
  -7   2  -5 1053.79    5.36
   7  -2  -4  286.74    3.26
  -7   2  -4  281.76    3.09
  -7   2  -3  712.74    4.04
   7  -2  -3  690.86    4.84
   7  -2  -2  623.66    4.47
  -7   2  -2  624.93    4.09
  -7   2  -1 1152.35    5.47
   7  -2  -1 1155.00    5.97
   7  -2   0   84.69    2.39
   7  -1 -14  137.51    3.99
   7   1 -14  126.74    4.39
   7  -1 -14  118.13    5.77
  -7   1 -14  132.56    3.67
  -7   1 -13   46.88    3.00
   7  -1 -13   53.39    3.01
   7   1 -13   52.72    3.61
  -7   1 -12  464.21    4.51
   7  -1 -12  468.66    5.29
  -7   1 -11   17.69    2.56
   7  -1 -11   17.33    3.03
   7  -1 -10  476.65    5.02
  -7   1 -10  481.51    4.15
   7  -1  -9   12.11    2.30
  -7   1  -9   10.89    2.25
  -7   1  -8  654.97    4.66
   7  -1  -8  661.66    5.38
  -7   1  -7  104.54    2.49
  -7   1  -6 1000.38    5.78
   7  -1  -5   88.55    2.56
  -7   1  -5   87.89    2.40
   7  -1  -4 1362.53    7.34
  -7   1  -4 1391.64    6.69
  -7   1  -3   75.18    2.32
   7  -1  -3   72.29    2.44
   7  -1  -2  774.71    5.01
  -7   1  -2  769.55    4.81
   7  -1  -1   89.50    2.55
  -7   1  -1   88.38    2.46
   7  -1   0  532.96    3.97
  -7   0 -14    1.69    3.56
   7   0 -14   -1.27    4.71
   7   0 -13  262.84    4.93
  -7   0 -13  250.37    4.55
  -7   0 -12    0.29    3.05
  -7   0 -11  429.55    4.55
  -7   0 -10    0.70    2.22
  -7   0  -9  400.19    4.35
  -7   0  -8    1.48    2.07
  -7   0  -7 2041.64   10.40
  -7   0  -6    0.41    1.96
  -7   0  -5 1396.55    7.76
  -7   0  -4    1.01    1.96
  -7   0  -3  576.74    4.54
   7   0  -1 2627.44   18.64
   6   5  -7   55.29    3.61
  -6   5  -7   48.76    3.53
   6   5  -6  261.32    4.14
  -6   5  -6  246.87    3.87
   6  -5  -5   72.50    4.14
   6   5  -5   64.03    2.55
  -6   5  -5   68.41    3.32
   6   5  -4  235.17    3.91
  -6   5  -4  239.30    3.76
   6  -5  -4  234.81    4.03
  -6   5  -3    7.67    2.96
   6   5  -3    7.66    3.19
  -6   5  -2  275.21    3.74
   6   5  -2  257.37    4.06
   6  -5  -2  263.90    3.92
  -6   5  -1   44.25    3.04
   6   5  -1   42.44    3.32
   6  -5  -1   48.69    3.15
   6  -5   0  380.18    4.19
   6   4 -10   86.84    3.51
  -6   4 -10   81.71    2.61
  -6   4  -9  198.43    3.63
   6  -4  -9  183.83    6.08
   6   4  -9  186.78    3.74
   6  -4  -8  101.95    4.33
  -6   4  -8  104.70    2.48
   6   4  -8  104.35    2.55
   6  -4  -7  208.23    4.52
  -6   4  -7  224.09    2.73
   6   4  -7  220.74    3.57
   6   4  -6  203.82    3.46
   6  -4  -6  199.48    3.72
  -6   4  -6  204.39    3.20
  -6   4  -5  352.62    3.06
   6  -4  -5  348.35    4.20
   6   4  -5  348.05    3.40
   6   4  -4  176.44    2.67
   6  -4  -4  175.92    3.37
  -6   4  -4  169.37    3.02
   6   4  -3  399.93    4.08
  -6   4  -3  398.67    3.78
  -6   4  -2  177.23    3.07
   6   4  -2  182.29    2.71
   6  -4  -2  177.69    3.19
   6  -4  -1  338.64    3.69
  -6   4  -1  360.48    3.57
   6   4  -1  341.41    3.48
   6  -4   0  116.54    2.28
  -6   3 -12   68.67    2.61
   6   3 -12   73.40    3.64
   6   3 -11  169.78    3.69
  -6   3 -11  165.77    3.52
   6   3 -10  175.11    3.54
   6  -3 -10  189.04    5.77
  -6   3 -10  187.66    2.71
   6   3  -9  218.19    3.45
   6  -3  -9  219.77    4.55
  -6   3  -9  218.81    3.42
   6  -3  -8  308.02    4.66
   6   3  -8  312.01    3.64
  -6   3  -8  306.92    3.01
   6  -3  -7  295.80    4.36
   6   3  -7  301.05    3.53
  -6   3  -7  293.00    2.84
   6  -3  -6  320.48    3.88
  -6   3  -6  331.14    3.37
   6  -3  -5  483.40    4.44
  -6   3  -5  478.33    3.31
  -6   3  -4  199.02    2.94
  -6   3  -3  332.78    3.31
  -6   3  -2  438.27    3.25
   6  -3  -2  438.43    3.90
  -6   3  -1  464.55    3.72
   6  -3  -1  465.93    3.98
   6  -3   0  358.08    3.54
   6  -2 -13   64.84    6.27
  -6   2 -13   71.64    3.31
   6  -2 -13   59.52    6.93
   6   2 -13   67.23    3.73
   6   2 -12  281.44    4.13
  -6   2 -12  279.06    3.80
   6  -2 -12  294.82    5.83
  -6   2 -11  205.87    3.40
   6  -2 -11  205.96    4.75
   6   2 -11  202.49    2.95
  -6   2 -10  284.90    3.55
   6  -2 -10  288.59    4.55
   6   2 -10  295.35    3.82
   6  -2  -9  104.03    3.29
  -6   2  -9  109.27    2.80
   6  -2  -8  523.38    5.30
  -6   2  -8  535.31    4.17
   6  -2  -7  205.51    3.57
  -6   2  -7  216.06    3.04
  -6   2  -6  771.09    4.42
   6  -2  -6  772.74    5.58
  -6   2  -5  228.77    2.54
   6  -2  -5  227.18    3.13
  -6   2  -4  735.03    4.47
  -6   2  -3  273.36    3.14
   6  -2  -3  271.67    3.30
  -6   2  -2  888.77    4.87
   6  -2  -2  885.97    5.54
  -6   2  -1  420.70    3.60
   6  -2  -1  420.18    3.70
   6  -2   0 1483.52    6.98
  -6   1 -14   17.98    3.13
   6  -1 -14   17.06    3.74
   6   1 -14   18.64    3.74
   6  -1 -14   17.81    4.73
   6   1 -13  296.73    4.69
  -6   1 -13  302.33    4.08
   6  -1 -13  306.19    5.09
   6  -1 -13  287.86    5.82
  -6   1 -12   16.87    2.62
   6  -1 -12   15.66    3.23
   6   1 -12   16.09    3.17
  -6   1 -11  577.28    4.72
   6  -1 -11  589.91    5.65
  -6   1 -10   48.16    2.51
   6  -1 -10   47.68    2.56
  -6   1  -9  382.55    3.69
   6  -1  -9  361.01    3.97
   6  -1  -8   97.32    2.65
  -6   1  -8  100.98    2.53
   6  -1  -7  656.36    5.12
  -6   1  -7  675.07    4.65
  -6   1  -6   65.82    2.36
  -6   1  -5 1132.51    5.98
  -6   1  -4  150.45    2.69
   6  -1  -4  150.45    2.86
   6  -1  -3 1240.43    7.05
  -6   1  -3 1233.98    6.14
   6  -1  -2  177.59    2.96
  -6   1  -2  178.53    2.48
  -6   1  -1 2156.46    9.30
   6  -1  -1 2220.38   10.51
   6  -1   0    5.66    2.22
   6   0 -14  244.41    5.17
  -6   0 -14  248.53    5.03
   6   0 -13    1.67    3.32
  -6   0 -13    0.80    2.58
  -6   0 -12  434.31    5.11
  -6   0 -11    0.38    2.77
  -6   0 -10  462.61    4.81
  -6   0  -9    0.52    2.06
  -6   0  -8 1007.74    6.69
  -6   0  -7    0.61    1.94
  -6   0  -6  744.56    5.33
  -6   0  -5    1.76    1.99
  -6   0  -4  998.32    6.45
  -6   0  -3    2.16    1.99
  -6   0  -2 1921.04   10.24
   6   0  -1    0.74    2.39
   5   5  -7  223.39    3.25
  -5   5  -7  256.15    3.96
  -5   5  -6   21.12    3.26
   5   5  -6   18.54    3.33
  -5   5  -5  194.27    3.59
   5   5  -5  195.66    3.79
  -5   5  -4   11.07    2.20
   5   5  -4   10.23    3.20
   5   5  -3  316.24    3.44
  -5   5  -3  328.37    3.93
  -5   5  -2  103.47    3.20
   5  -5  -2  120.54    3.30
   5   5  -2  110.69    3.52
  -5   5  -1  375.20    4.12
   5  -5  -1  400.78    4.28
   5   5  -1  376.41    3.83
   5  -5   0   45.02    2.98
   5   4 -10  213.40    3.90
  -5   4 -10  206.15    3.80
   5   4  -9   53.27    3.26
  -5   4  -9   52.84    3.13
   5  -4  -8  209.66    5.13
   5   4  -8  218.83    3.58
  -5   4  -8  221.58    3.46
   5  -4  -7  147.29    4.35
  -5   4  -7  146.14    2.43
   5   4  -7  149.17    3.26
   5  -4  -6  323.78    4.41
   5   4  -6  327.45    3.22
  -5   4  -6  347.14    3.55
   5   4  -5  136.09    2.39
   5  -4  -5  130.72    3.24
  -5   4  -5  134.24    3.00
   5   4  -4  282.79    3.62
  -5   4  -4  293.92    3.35
   5  -4  -4  277.89    3.72
   5   4  -3  165.26    3.33
  -5   4  -3  160.38    2.49
   5   4  -2  366.93    3.89
  -5   4  -2  370.19    3.66
   5  -4  -2  353.97    3.91
  -5   4  -1  157.85    2.41
   5   4  -1  162.21    3.21
   5  -4  -1  158.01    3.03
   5  -4   0  367.72    3.71
   5   3 -12  100.15    3.67
  -5   3 -12   96.38    3.56
  -5   3 -11   75.89    3.20
   5   3 -11   77.98    3.35
   5  -3 -10  156.94    8.55
   5   3 -10  158.70    2.72
  -5   3 -10  157.98    3.28
   5   3  -9  177.32    3.31
   5  -3  -9  166.98    4.55
  -5   3  -9  174.58    2.52
   5   3  -8  317.01    3.56
   5  -3  -8  313.92    4.92
  -5   3  -8  305.06    3.46
   5   3  -7  222.29    3.22
  -5   3  -7  224.26    3.13
   5  -3  -7  210.57    3.64
   5   3  -6  260.01    3.28
   5  -3  -6  259.34    4.06
  -5   3  -6  260.81    3.14
   5  -3  -5  456.06    4.51
  -5   3  -5  465.30    3.75
   5   3  -5  456.05    3.61
   5  -3  -4  566.09    5.06
  -5   3  -4  572.82    4.01
  -5   3  -3  609.38    4.12
   5  -3  -2  859.07    5.58
  -5   3  -2  909.10    4.99
   5  -3  -1  350.77    3.59
  -5   3  -1  363.06    3.42
   5  -3   0  317.54    3.43
  -5   2 -14   79.15    3.65
   5   2 -14   88.14    4.01
  -5   2 -13  193.05    3.73
   5   2 -13  191.72    4.11
   5   2 -12   66.28    3.30
  -5   2 -12   67.41    3.11
   5  -2 -12   62.26    6.68
   5  -2 -12   64.63    5.74
   5   2 -11  370.85    4.27
  -5   2 -11  363.95    3.95
   5  -2 -11  380.51    6.50
   5   2 -10  119.94    2.41
  -5   2 -10  122.30    2.96
   5  -2 -10  121.40    4.05
   5  -2  -9  514.86    5.70
  -5   2  -9  515.29    4.15
   5   2  -9  498.33    3.94
   5  -2  -8   69.96    2.99
  -5   2  -8   67.96    2.61
   5  -2  -7  799.47    6.18
  -5   2  -7  791.29    4.97
   5  -2  -6  431.54    4.31
  -5   2  -6  440.85    3.71
  -5   2  -5  725.25    4.55
   5  -2  -5  723.97    5.63
  -5   2  -4  334.63    3.31
   5  -2  -4  328.06    3.60
  -5   2  -3  478.53    3.80
  -5   2  -2  186.08    2.91
   5  -2  -2  173.95    2.92
  -5   2  -1 1074.29    5.49
   5  -2  -1 1098.35    6.17
   5  -2   0  279.81    3.27
   5  -1 -14  238.56    5.69
   5   1 -14  232.04    4.77
   5  -1 -14  241.02    7.03
  -5   1 -14  228.96    4.59
  -5   1 -13    2.50    2.68
   5   1 -13    5.95    3.26
   5  -1 -13    4.17    3.27
   5  -1 -13    5.09    4.09
  -5   1 -12  244.51    3.56
   5  -1 -12  243.61    4.43
   5  -1 -12  238.68    5.44
   5   1 -12  248.03    4.04
   5   1 -11    6.82    2.85
  -5   1 -11    6.92    2.47
   5  -1 -11    5.83    2.90
   5  -1 -10  382.76    4.64
  -5   1 -10  371.21    3.81
  -5   1  -9  123.50    2.79
   5  -1  -9  122.64    2.79
  -5   1  -8  931.66    5.74
   5  -1  -8  937.56    6.76
  -5   1  -7   41.92    2.35
   5  -1  -7   39.90    2.32
  -5   1  -6  854.36    5.42
   5  -1  -6  880.09    6.22
  -5   1  -5  104.69    2.57
   5  -1  -5  104.29    2.64
  -5   1  -4 2272.10    9.64
  -5   1  -3  316.41    3.49
  -5   1  -2 1774.94    8.13
   5  -1  -2 1803.77    9.67
   5  -1  -1  203.63    2.91
  -5   1  -1  202.06    3.21
   5  -1   0 2065.84    9.84
   5   0 -14    2.66    4.34
  -5   0 -14    1.00    3.43
   5   0 -13  405.98    5.71
  -5   0 -13  403.89    5.30
   5   0 -12    3.33    3.03
  -5   0 -12    0.43    2.42
  -5   0 -11  573.09    5.24
  -5   0 -10    0.28    2.12
  -5   0  -9  723.89    5.49
  -5   0  -8    0.52    1.96
  -5   0  -7  923.39    6.22
  -5   0  -6   -0.21    1.91
  -5   0  -5 2150.17   10.98
  -5   0  -4    0.84    2.04
  -5   0  -3 1409.55    8.44
  -5   0  -2    2.50    2.21
  -4   5  -8  207.74    3.14
   4   5  -8  218.34    4.10
  -4   5  -7   18.50    2.38
   4   5  -7   19.97    3.49
   4   5  -6  187.69    3.82
  -4   5  -6  185.57    2.86
   4   5  -5   30.56    3.28
  -4   5  -5   33.01    3.07
   4   5  -4  368.53    3.64
  -4   5  -4  385.14    4.07
  -4   5  -3  173.74    3.40
   4   5  -3  162.72    3.60
   4   5  -2  481.44    4.71
  -4   5  -2  468.48    3.85
   4   5  -1   27.54    3.13
  -4   5  -1   24.63    2.07
  -4   4 -11  167.46    3.81
   4   4 -11  158.95    3.95
   4   4 -10   97.31    2.63
  -4   4 -10  101.78    3.39
  -4   4  -9  198.98    3.53
   4   4  -9  198.57    3.65
   4   4  -8  113.57    3.25
  -4   4  -8  113.75    3.18
   4   4  -7  343.23    3.78
  -4   4  -7  334.15    3.03
   4   4  -6  149.14    3.20
   4  -4  -6  169.13    4.23
  -4   4  -6  151.04    3.05
   4   4  -5  313.93    3.65
  -4   4  -5  323.24    3.43
   4  -4  -5  306.26    4.09
  -4   4  -4  166.63    3.08
   4   4  -4  146.51    3.08
   4  -4  -4  144.87    3.20
  -4   4  -3  266.05    3.29
   4   4  -3  239.18    3.42
   4  -4  -2  271.47    3.54
   4   4  -2  272.55    3.53
  -4   4  -2  271.17    3.35
   4  -4  -1  419.47    3.63
   4   4  -1  444.47    4.22
  -4   4  -1  457.38    3.97
   4  -4   0  108.38    2.85
   4   3 -13   99.90    3.89
  -4   3 -13  105.77    2.96
   4   3 -12   79.66    3.55
  -4   3 -12   78.80    3.42
   4   3 -11   76.61    3.31
  -4   3 -11   74.65    3.20
   4   3 -10  239.62    3.61
  -4   3 -10  253.28    3.55
  -4   3  -9  255.54    3.43
   4   3  -9  257.57    2.99
   4  -3  -8  146.41    4.74
   4   3  -8  145.86    2.99
  -4   3  -8  153.07    2.40
   4   3  -7  374.71    3.33
   4  -3  -7  391.05    5.27
  -4   3  -7  393.29    3.60
  -4   3  -6  219.48    3.03
   4   3  -6  213.44    3.17
   4  -3  -6  209.02    3.62
  -4   3  -5  288.14    3.23
   4   3  -5  297.51    3.42
   4  -3  -5  281.68    3.80
   4  -3  -4  419.18    4.57
  -4   3  -4  417.38    3.17
   4   3  -4  419.48    3.86
   4   3  -3 1061.16    6.18
  -4   3  -3 1078.14    5.47
  -4   3  -2  781.22    4.76
   4   3  -2  789.85    5.30
   4   3  -1  641.51    4.94
   4  -3  -1  622.51    4.76
  -4   3  -1  628.39    4.11
   4  -3   0  586.90    4.46
   4   2 -14  152.73    4.21
  -4   2 -14  138.66    3.87
   4   2 -13   77.21    3.56
  -4   2 -13   68.97    3.25
   4   2 -12  373.07    3.85
  -4   2 -12  380.22    4.30
   4   2 -11   96.98    3.17
  -4   2 -11   95.25    3.05
   4   2 -10  564.87    4.82
   4  -2 -10  599.28    7.93
  -4   2 -10  564.66    4.59
   4   2  -9  227.44    3.32
   4  -2  -9  235.15    4.77
  -4   2  -9  229.20    3.18
  -4   2  -8  507.40    3.76
   4  -2  -8  537.14    5.86
   4   2  -8  517.16    4.35
   4  -2  -7  103.79    3.20
  -4   2  -7  100.70    2.64
  -4   2  -6  650.43    4.40
   4  -2  -6  657.64    5.66
  -4   2  -5  261.10    3.20
   4  -2  -5  249.53    3.83
  -4   2  -4 1226.71    5.90
   4  -2  -4 1304.80    7.88
  -4   2  -3  239.65    3.22
  -4   2  -2  657.51    4.52
   4  -2  -1  607.48    4.64
  -4   2  -1  602.12    4.47
   4  -2   0  678.42    4.89
   4   1 -15  218.58    5.02
  -4   1 -14   24.57    3.68
   4  -1 -14   26.04    4.85
   4  -1 -14   24.99    4.19
   4   1 -14   27.86    3.61
  -4   1 -13  232.98    3.75
   4   1 -13  225.41    4.27
   4  -1 -13  232.09    6.02
   4  -1 -13  232.96    5.04
   4  -1 -12   29.67    3.11
   4  -1 -12   27.86    4.45
   4   1 -12   28.92    3.09
  -4   1 -12   29.91    2.62
   4  -1 -11  178.91    4.70
   4  -1 -11  186.42    3.88
  -4   1 -11  170.88    3.18
   4   1 -11  174.65    3.59
   4   1 -10   53.57    2.84
  -4   1 -10   49.36    2.51
   4  -1 -10   46.34    2.91
   4  -1  -9 1266.95    8.81
  -4   1  -9 1300.23    7.27
  -4   1  -8    2.26    2.17
   4  -1  -8    1.73    2.49
   4  -1  -7  920.68    6.73
  -4   1  -7  918.77    5.75
   4  -1  -6   99.56    2.68
  -4   1  -6   99.69    2.61
   4  -1  -5  821.00    6.31
  -4   1  -5  802.70    5.33
   4  -1  -4  174.04    3.21
  -4   1  -4  170.83    2.58
  -4   1  -3 3786.57   14.07
  -4   1  -2  432.56    3.97
   4  -1  -1 2196.57   11.46
  -4   1  -1 2163.94   10.04
   4  -1   0  442.47    4.26
  -4   0 -15    0.48    4.23
   4   0 -15    0.81    4.56
  -4   0 -14  210.35    4.64
   4   0 -14  206.95    4.65
   4   0 -13    1.56    3.20
  -4   0 -13    0.41    2.53
   4   0 -12  670.57    7.30
  -4   0 -12  695.84    6.13
   4   0 -11    0.92    2.82
  -4   0 -11    0.93    2.75
  -4   0 -10  962.55    6.76
  -4   0  -9    1.04    2.53
  -4   0  -8  955.59    6.51
  -4   0  -7    0.69    1.94
  -4   0  -6 1257.00    7.73
  -4   0  -5    1.71    2.00
  -4   0  -4 1787.22   10.12
  -4   0  -3    3.09    2.23
  -4   0  -2 1020.10    7.47
  -4   0  -1    2.10    2.75
  -3   5  -8   15.19    3.44
   3   5  -8   16.63    3.59
  -3   5  -7  191.97    3.72
   3   5  -7  188.67    3.88
  -3   5  -6   37.00    3.23
   3   5  -6   36.34    3.26
  -3   5  -5  296.45    3.22
   3   5  -5  305.51    4.05
  -3   5  -4   89.61    3.20
   3   5  -4   79.57    3.25
  -3   5  -3  465.08    4.35
   3   5  -3  470.74    4.60
  -3   5  -2   72.07    2.28
   3   5  -2   73.28    2.43
  -3   5  -1  330.41    3.35
   3   5  -1  327.44    3.50
  -3   4 -11   56.86    3.49
   3   4 -11   59.27    3.61
   3   4 -10  162.25    3.70
  -3   4 -10  160.55    2.82
  -3   4  -9  227.82    3.64
   3   4  -9  229.26    3.68
   3   4  -8  265.53    3.70
  -3   4  -8  276.61    3.60
   3   4  -7  150.76    3.17
  -3   4  -7  140.34    2.38
   3   4  -6  480.27    4.21
  -3   4  -6  475.81    3.49
   3   4  -5  162.43    3.10
  -3   4  -5  167.96    3.01
   3   4  -4  297.83    3.59
   3  -4  -4  282.32    4.34
  -3   4  -4  294.56    3.02
   3  -4  -3  136.35    3.10
   3   4  -3  128.69    3.04
  -3   4  -3  125.91    2.26
   3   4  -2  371.39    3.83
  -3   4  -2  383.08    3.74
   3   4  -1  170.91    2.57
  -3   4  -1  169.00    2.94
   3  -4  -1  171.07    3.16
   3  -4   0  338.42    3.76
  -3   3 -13   56.50    3.67
   3   3 -13   61.78    3.72
   3   3 -12   99.98    3.57
  -3   3 -12  101.04    3.44
   3   3 -11  169.51    3.60
  -3   3 -11  176.91    3.47
   3   3 -10  274.07    3.76
  -3   3 -10  278.72    3.65
   3   3  -9  266.38    3.58
  -3   3  -9  267.56    3.47
  -3   3  -8  378.54    3.74
   3   3  -8  385.04    3.95
   3  -3  -7  316.10    5.84
   3   3  -7  331.00    3.59
  -3   3  -7  321.55    2.98
  -3   3  -6  303.11    3.29
   3   3  -6  286.53    3.41
   3  -3  -6  282.35    4.62
   3   3  -5  387.23    3.76
   3  -3  -5  381.10    4.47
  -3   3  -5  387.51    3.12
   3  -3  -4  569.34    5.10
  -3   3  -4  600.15    4.17
   3   3  -4  597.69    4.45
   3  -3  -3  725.41    5.74
  -3   3  -3  759.96    4.68
   3   3  -3  709.14    4.58
   3   3  -2  780.15    5.25
  -3   3  -2  779.75    4.92
   3  -3  -1  263.68    3.49
   3   3  -1  272.94    3.60
  -3   3  -1  261.80    2.82
   3  -3   0  585.49    4.52
  -3   2 -14   65.80    3.49
   3   2 -14   63.19    3.80
   3   2 -13  281.75    4.37
  -3   2 -13  287.15    4.15
  -3   2 -12   49.53    3.01
   3   2 -12   47.71    3.20
  -3   2 -11  406.36    4.17
   3   2 -11  413.55    4.41
  -3   2 -10  123.59    2.97
   3   2 -10  124.00    3.16
   3  -2  -9  511.97    9.36
   3   2  -9  493.12    4.46
  -3   2  -9  505.36    4.24
  -3   2  -8  320.91    3.56
   3  -2  -8  324.73    5.97
   3   2  -8  309.40    3.65
   3   2  -7  479.60    4.15
  -3   2  -7  484.10    4.02
   3  -2  -7  475.67    5.89
  -3   2  -6  589.33    4.34
   3  -2  -6  591.84    6.09
   3   2  -6  568.74    4.62
  -3   2  -5  949.33    5.32
   3  -2  -5  946.93    7.44
  -3   2  -4  156.17    2.93
   3  -2  -4  151.99    3.47
   3  -2  -3 1675.89    9.57
  -3   2  -3 1560.86    6.84
  -3   2  -2  354.67    3.85
   3  -2  -1  543.36    4.72
  -3   2  -1  530.27    4.50
   3  -2   0   26.87    1.78
   3   1 -15    8.58    4.52
  -3   1 -15    6.77    3.31
   3  -1 -15   -0.02    2.25
   3  -1 -14  282.79    6.83
   3  -1 -14  275.73    7.78
   3   1 -14  272.48    4.79
  -3   1 -14  266.25    4.78
   3  -1 -13   28.03    4.30
   3   1 -13   29.86    3.30
   3  -1 -13   29.05    3.80
  -3   1 -13   29.50    2.90
   3  -1 -12  249.11    4.59
   3  -1 -12  248.92    5.71
   3   1 -12  243.86    4.01
  -3   1 -12  251.09    3.70
   3  -1 -11   46.46    3.50
  -3   1 -11   44.94    2.66
   3   1 -11   45.32    2.97
   3  -1 -11   43.86    3.77
   3  -1 -10  332.13    5.45
   3   1 -10  336.59    4.09
  -3   1 -10  333.89    3.75
   3   1  -9   41.52    2.60
  -3   1  -9   39.50    2.46
  -3   1  -8 1234.28    7.06
  -3   1  -7  110.68    2.75
   3  -1  -7  116.63    3.29
   3  -1  -6  709.95    6.29
  -3   1  -6  687.40    5.08
  -3   1  -5  307.75    3.62
   3  -1  -5  309.19    4.54
  -3   1  -4 2415.21   10.64
   3  -1  -4 2462.92   14.07
   3  -1  -3  436.55    5.28
  -3   1  -3  433.59    4.14
  -3   1  -2 4670.93   17.10
  -3   1  -1  150.92    3.53
   3  -1   0 2408.50   11.97
   3   0 -15  226.74    5.89
  -3   0 -15  224.09    5.45
  -3   0 -14    0.74    3.38
   3   0 -14   -1.54    3.35
  -3   0 -13  376.64    5.12
   3   0 -13  360.80    5.74
  -3   0 -12    1.06    2.95
   3   0 -12    1.25    2.92
  -3   0 -11  645.63    5.87
   3   0 -11  609.93    6.09
  -3   0 -10    0.99    2.61
   3   0 -10    1.30    2.63
  -3   0  -9  804.99    6.22
  -3   0  -8    0.96    2.50
  -3   0  -7 1022.24    7.11
  -3   0  -6    3.63    2.07
  -3   0  -5 1265.18    8.29
  -3   0  -4    2.26    2.14
  -3   0  -3 2809.05   14.80
  -3   0  -2    2.97    2.71
  -3   0  -1 1755.43   12.05
   2   6  -1  183.36    4.21
  -2   6  -1  176.40    4.05
   2   5  -8  211.07    3.20
  -2   5  -8  227.30    3.98
   2   5  -7   16.45    3.40
  -2   5  -7   19.67    2.39
  -2   5  -6  282.93    3.25
   2   5  -6  286.66    4.03
  -2   5  -5   69.23    3.17
   2   5  -5   76.92    3.26
  -2   5  -4  278.81    3.80
   2   5  -4  288.86    3.88
  -2   5  -3   32.85    2.92
   2   5  -3   35.22    3.15
   2   5  -2  317.42    3.98
  -2   5  -2  302.79    3.85
   2   5  -1   54.61    3.05
  -2   5  -1   58.17    2.97
  -2   4 -11  169.24    3.77
   2   4 -11  168.72    3.90
  -2   4 -10   71.30    3.33
   2   4 -10   67.31    2.46
  -2   4  -9  271.36    3.81
   2   4  -9  273.16    3.83
  -2   4  -8   89.32    3.07
   2   4  -8   88.97    2.36
  -2   4  -7  298.47    3.56
   2   4  -7  300.65    3.08
  -2   4  -6  215.87    2.62
   2   4  -6  207.91    2.68
  -2   4  -5  301.62    2.97
   2   4  -5  306.92    3.65
  -2   4  -4  276.19    3.35
   2   4  -4  256.49    3.40
   2   4  -3  385.73    3.87
  -2   4  -3  392.42    3.82
   2   4  -2  218.03    3.28
  -2   4  -2  213.12    3.20
  -2   4  -1  591.35    4.55
   2   4  -1  580.08    4.72
   2   3 -13  102.61    3.93
  -2   3 -13  110.82    3.78
  -2   3 -12  155.63    3.65
   2   3 -12  145.27    3.70
   2   3 -11  226.48    3.73
  -2   3 -11  221.35    3.64
  -2   3 -10  231.69    3.50
   2   3 -10  227.50    3.59
  -2   3  -9  310.13    3.15
   2   3  -9  317.51    3.78
   2   3  -8  173.26    3.11
  -2   3  -8  175.62    2.47
   2   3  -7  247.13    3.32
  -2   3  -7  250.19    3.22
   2   3  -6  299.07    3.46
  -2   3  -6  307.44    3.37
  -2   3  -5  684.64    4.47
   2   3  -5  670.04    4.69
   2  -3  -5  671.15    6.70
  -2   3  -4  438.47    3.41
   2   3  -4  441.30    3.96
   2  -3  -4  419.18    4.72
   2  -3  -3  673.79    5.55
  -2   3  -3  688.38    4.36
   2   3  -3  665.08    4.46
  -2   3  -2  978.05    5.77
   2   3  -2  869.79    5.39
   2  -3  -1  482.69    4.52
  -2   3  -1  508.24    4.19
   2   3  -1  485.79    4.39
   2  -3   0  152.13    2.91
   2   2 -14  168.16    4.24
  -2   2 -14  171.01    3.94
  -2   2 -13  145.46    3.63
   2   2 -13  148.66    3.70
  -2   2 -12  242.82    3.75
   2   2 -12  248.48    3.95
  -2   2 -11  158.23    3.22
   2   2 -11  151.20    3.36
   2   2 -10  435.87    4.41
  -2   2 -10  439.19    4.27
   2   2  -9   44.76    2.64
  -2   2  -9   46.68    1.94
  -2   2  -8  819.06    5.53
   2   2  -8  764.40    5.21
  -2   2  -7  326.04    3.52
   2   2  -7  320.67    3.60
   2  -2  -7  316.34    7.35
  -2   2  -6  641.10    4.68
   2  -2  -6  677.87    7.87
   2   2  -6  647.59    4.93
  -2   2  -5  142.43    2.36
   2   2  -5  150.93    2.92
   2  -2  -5  149.95    3.86
  -2   2  -4 1023.33    5.80
   2   2  -4  960.86    6.11
   2  -2  -4  975.20    7.82
  -2   2  -3  183.78    3.24
   2  -2  -3  183.44    3.93
   2   2  -3  190.35    3.35
  -2   2  -2 1388.38    7.23
   2   2  -2 1408.89    8.52
   2  -2  -2 1409.99    8.71
  -2   2  -1  995.06    6.31
   2   2  -1  958.26    6.67
   2  -2   0 1585.67    8.27
   2   1 -15  161.59    4.44
  -2   1 -15  153.52    4.08
   2   1 -14    8.24    3.33
  -2   1 -14    6.15    3.70
   2  -1 -13  324.29    7.05
  -2   1 -13  311.41    4.24
   2  -1 -13  309.11    7.33
   2   1 -13  313.78    4.56
   2  -1 -12   11.89    3.75
  -2   1 -12   13.38    2.71
   2  -1 -12   13.13    3.78
   2   1 -12   14.04    3.04
   2   1 -11  588.04    5.42
  -2   1 -11  582.39    5.10
   2  -1 -11  613.80    7.87
   2  -1 -10   87.69    4.24
  -2   1 -10   89.53    2.82
   2   1 -10   81.82    2.98
   2  -1  -9  663.47    7.90
   2   1  -9  665.60    5.49
  -2   1  -9  662.04    5.17
  -2   1  -8   89.57    2.70
   2   1  -8   88.67    2.78
  -2   1  -7 1370.45    7.76
   2   1  -7 1359.45    8.55
  -2   1  -6    5.58    2.31
   2  -1  -6    4.71    2.50
  -2   1  -5 1101.95    6.71
   2  -1  -5 1134.09    9.31
  -2   1  -4  134.21    3.22
   2  -1  -4  140.45    3.58
   2  -1  -3 1831.54   12.55
  -2   1  -3 1919.43    9.76
   2  -1  -2 1241.30    9.53
  -2   1  -2 1248.75    8.12
  -2   1  -1 3432.25   15.29
   2  -1   0   10.89    3.05
  -2   0 -15    0.77    4.33
   2   0 -15    0.50    4.15
  -2   0 -14  241.38    4.80
   2   0 -14  238.94    5.21
   2   0 -13    0.40    2.96
  -2   0 -13   -0.05    3.20
   2   0 -12  566.10    6.11
  -2   0 -12  597.34    5.68
   2   0 -11    0.60    3.29
  -2   0 -11    2.51    2.32
   2   0 -10  640.78    6.36
  -2   0 -10  671.32    5.84
  -2   0  -9    2.77    2.59
   2   0  -9    2.50    2.46
  -2   0  -8 1187.47    7.80
   2   0  -8 1155.29    8.47
  -2   0  -7    2.27    2.18
  -2   0  -6  586.88    5.61
  -2   0  -5    5.50    2.93
  -2   0  -4 3299.36   17.20
  -2   0  -3    2.46    2.49
  -2   0  -2 3313.79   18.51
  -2   0  -1    3.12    2.56
   1   6  -2  230.01    4.29
  -1   6  -2  204.76    3.36
   1   6  -1    9.43    3.50
  -1   6  -1    7.67    3.46
   1   5  -8   25.78    2.49
  -1   5  -8   24.88    3.46
   1   5  -7  262.31    4.01
  -1   5  -7  252.33    3.95
   1   5  -6   43.69    2.45
  -1   5  -6   43.54    3.20
   1   5  -5  254.66    3.78
  -1   5  -5  251.21    3.73
   1   5  -4    7.63    2.17
  -1   5  -4    6.92    2.94
   1   5  -3  319.68    3.98
  -1   5  -3  299.25    3.25
   1   5  -2   62.65    3.07
  -1   5  -2   60.29    3.04
   1   5  -1  310.29    3.93
  -1   5  -1  323.02    3.90
   1   4 -11   99.98    3.59
  -1   4 -11  104.02    3.58
   1   4 -10  201.58    3.76
  -1   4 -10  206.69    2.93
  -1   4  -9   50.14    3.10
   1   4  -9   47.29    3.14
  -1   4  -8  169.11    3.33
   1   4  -8  182.76    3.40
  -1   4  -7  103.46    3.00
   1   4  -7  121.15    3.07
  -1   4  -6  425.74    3.93
   1   4  -6  425.79    4.02
  -1   4  -5  209.81    3.23
   1   4  -5  218.78    3.30
  -1   4  -4  434.68    3.51
   1   4  -4  444.12    4.08
  -1   4  -3  212.94    3.25
   1   4  -3  209.07    3.23
  -1   4  -2  544.61    4.52
   1   4  -2  555.26    4.58
  -1   4  -1  405.85    3.94
   1   4  -1  390.69    3.99
   1   3 -13  139.73    3.98
  -1   3 -13  133.65    3.85
   1   3 -12  195.72    3.91
  -1   3 -12  201.29    3.85
  -1   3 -11  123.12    3.29
   1   3 -11  117.01    2.63
  -1   3 -10  250.31    3.03
   1   3 -10  247.23    3.05
  -1   3  -9  223.30    3.39
   1   3  -9  225.61    3.42
  -1   3  -8  300.28    3.53
   1   3  -8  311.08    3.59
  -1   3  -7  335.62    3.60
   1   3  -7  332.85    3.63
  -1   3  -6  407.96    3.79
   1   3  -6  388.28    3.35
  -1   3  -5  408.50    3.73
   1   3  -5  394.12    3.77
  -1   3  -4  412.95    3.78
   1   3  -4  408.39    3.82
  -1   3  -3  429.80    3.89
   1   3  -3  438.48    3.96
   1  -3  -2  558.87    5.07
  -1   3  -2  559.18    4.46
   1   3  -2  541.05    4.16
  -1   3  -1  409.81    3.98
   1   3  -1  397.35    3.67
   1  -3   0  565.87    4.72
   1   2 -14   48.56    3.66
  -1   2 -14   56.33    3.58
   1   2 -13  183.30    3.90
  -1   2 -13  182.74    3.81
  -1   2 -12   64.94    3.08
   1   2 -12   68.88    2.40
  -1   2 -11  347.84    4.08
   1   2 -11  339.00    4.18
  -1   2 -10  127.30    3.06
   1   2 -10  124.43    3.15
  -1   2  -9  367.65    3.87
   1   2  -9  367.22    3.92
  -1   2  -8   44.98    2.62
   1   2  -8   44.56    2.58
   1   2  -7  858.76    5.87
  -1   2  -7  892.79    5.88
  -1   2  -6  437.00    4.08
   1   2  -6  426.67    4.15
   1  -2  -5 1364.64   12.77
   1   2  -5 1377.42    7.72
  -1   2  -5 1376.54    7.26
   1   2  -4  573.96    4.75
   1  -2  -4  559.43    6.79
  -1   2  -4  559.67    4.26
   1   2  -3  788.71    5.70
   1  -2  -3  797.94    7.50
  -1   2  -3  822.08    5.51
   1   2  -2  542.25    4.94
   1  -2  -2  551.14    6.03
  -1   2  -2  552.34    4.78
  -1   2  -1 2351.68   11.13
   1   2  -1 2305.43   12.08
   1  -2   0  372.02    4.42
   1   1 -15   29.65    3.72
  -1   1 -15   27.83    3.46
   1   1 -14  263.88    4.52
  -1   1 -14  258.61    4.32
   1   1 -13   20.31    3.15
  -1   1 -13   19.98    2.99
   1  -1 -12  553.11    8.90
  -1   1 -12  513.49    5.09
   1  -1 -12  510.53    8.44
   1   1 -12  523.42    5.29
   1  -1 -11   13.66    3.81
  -1   1 -11   14.43    2.64
   1   1 -11   13.09    2.77
  -1   1 -10  620.14    5.22
   1  -1 -10  642.75    8.15
   1   1 -10  634.60    5.47
  -1   1  -9   61.89    2.70
   1   1  -9   63.36    2.78
  -1  -1  -9   59.11    5.94
   1  -1  -9   59.77    4.26
  -1   1  -8 1072.22    7.04
   1  -1  -8 1111.94   10.96
   1   1  -8 1112.88    7.54
   1  -1  -7   88.77    4.37
   1   1  -7   88.38    2.85
  -1   1  -7   88.97    2.77
  -1   1  -6 1277.51    7.85
   1   1  -6 1301.48    8.50
   1   1  -5  105.61    2.96
   1  -1  -5  114.27    4.27
  -1   1  -5  105.23    2.97
  -1   1  -4 2228.12   11.35
   1   1  -4 2218.36   13.55
  -1   1  -3  298.59    4.49
   1  -1  -3  300.55    6.05
   1  -1  -2 1033.71   10.19
  -1   1  -2  969.75    7.72
  -1   1  -1  254.60    4.35
   1  -1  -1  251.55    5.64
  -1   0 -15  189.82    5.54
   1   0 -15  190.85    5.27
   1   0 -14    0.72    3.63
  -1   0 -14    1.05    3.40
   1   0 -13  308.29    5.22
  -1   0 -13  310.26    4.96
   1   0 -12    0.07    3.27
  -1   0 -12    0.98    3.02
  -1   0 -11  478.69    5.30
   1   0 -11  459.71    5.62
  -1   0 -10   -0.83    2.77
   1   0 -10    1.20    2.46
   1   0  -9  571.59    5.62
  -1   0  -9  618.46    5.75
  -1   0  -8    1.21    2.23
   1   0  -8    2.73    2.89
  -1   0  -7 1694.16   10.48
   1   0  -7 1636.67   11.36
  -1   0  -6    1.60    2.85
   1   0  -6    1.92    3.05
  -1   0  -5 2981.78   16.17
  -1   0  -4    2.95    3.19
  -1   0  -3 1336.18   11.63
  -1   0  -2    5.45    2.52
  -1   0  -1 2356.27   18.00
   0   6  -2    8.03    3.56
   0   6  -1  310.37    4.53
   0   5  -8  228.02    3.27
   0   5  -7  109.56    3.57
   0   5  -6  240.88    3.84
   0   5  -5   34.70    3.18
   0   5  -4  344.39    4.06
   0   5  -3   33.46    3.03
   0   5  -2  385.54    4.18
   0   5  -1   23.28    2.88
   0   4 -11  205.53    3.16
   0   4 -10  107.71    3.43
   0   4  -9  146.35    3.40
   0   4  -8   81.42    3.08
   0   4  -7  298.52    3.63
   0   4  -6  321.15    3.64
   0   4  -5  608.67    4.65
   0   4  -4  177.86    3.08
   0   4  -3  460.56    4.17
   0   4  -2  267.44    2.93
   0   4  -1  653.96    4.99
   0   3 -13  203.79    3.39
   0   3 -12   74.50    3.45
   0   3 -11  224.52    3.75
   0   3 -10  318.94    3.37
   0   3  -9  277.88    3.60
   0   3  -8  396.50    3.96
   0   3  -7  827.98    5.48
   0   3  -6  584.07    4.47
   0   3  -5  318.01    3.47
   0   3  -4  114.63    2.22
   0   3  -3  295.71    3.42
   0   3  -2  312.71    3.19
   0   3  -1  547.03    4.59
   0   2 -14   96.95    3.81
   0   2 -13   33.89    3.32
   0   2 -12  406.60    4.52
   0   2 -11  162.24    3.38
   0   2 -10  295.82    3.79
   0   2  -9  332.41    3.75
   0   2  -8  287.14    3.61
   0   2  -7   80.21    2.72
   0   2  -6 1512.44    8.37
   0   2  -5  504.24    4.39
   0   2  -4 1337.06    7.31
   0   2  -3  519.80    4.60
   0   2  -2 1025.23    6.47
   0   2  -1  594.53    5.32
   0   1 -15  267.06    4.88
   0   1 -14   59.09    3.42
   0   1 -13  442.52    5.12
   0   1 -12   36.67    2.95
   0   1 -11  631.40    5.58
   0  -1 -11  695.70   10.81
   0   1 -10   49.31    2.77
   0  -1 -10   43.33    4.53
   0   1  -9  964.28    6.85
   0  -1  -9  988.48   11.18
   0   1  -8   39.27    2.52
   0  -1  -8   34.71    4.28
   0   1  -7  526.97    4.90
   0  -1  -7  550.55    9.82
   0   1  -6  363.88    4.13
   0   1  -5 1069.46    7.53
   0   1  -4   37.78    2.82
   0   1  -3 2754.46   14.87
   0   1  -2  692.91    6.96
   0  -1  -2  696.67   10.87
   0  -1  -1 1874.38   15.29
   0   1  -1 1903.29   12.56
   0   0 -15    0.63    3.82
   0   0 -14  196.95    4.66
   0   0 -13    0.35    3.21
   0   0 -12  501.05    5.84
   0   0 -11    0.77    2.49
   0   0 -10  503.93    5.21
   0   0  -9    1.52    2.82
   0   0  -8  598.34    5.96
   0   0  -7    4.23    2.37
   0   0  -6 2051.70   13.35
   0   0  -5    2.64    2.66
   0   0  -4 1934.12   12.96
   0   0  -3    4.86    3.86
   0   0  -2  727.91    9.42
   0   1   0  295.34    5.71
   0  -1   1 1696.50   12.00
   0   1   1 1848.49   14.90
   0   1   2  648.18    9.88
   0   2   0 4300.19   19.93
   0   2   1  524.60    5.53
   0   2   2 1026.21    8.27
   0   2   3  539.17    6.09
   0   2   4 1447.72   11.53
   0   3   0  816.10    5.87
   0   3   1  451.46    4.46
   0   3   2  314.39    3.88
   0   3   3  287.34    3.97
   0   3   4  105.84    3.39
   0   3   5  370.02    5.62
   0   4   0  198.28    3.31
   0   4   1  607.34    4.98
   0   4   2  294.26    3.77
   0   4   3  461.39    4.73
   0   4   4  167.22    3.50
   0   4   5  648.57    6.72
   0   4   6  345.86    6.11
   0   5   0  171.52    3.41
   0   5   1   26.06    2.92
   0   5   2  371.04    4.93
   0   5   3   32.85    3.11
   0   5   4  317.17    4.69
   0   5   5   30.64    4.05
   0   5   6  233.50    5.82
   0   6   0    6.90    3.43
   0   6   1  299.38    4.79
   0   6   2    6.33    3.53
   1   0   2    9.15    2.93
   1   0   3 1288.42   12.38
   1   0   4    3.88    2.83
  -1   1   0 1149.78    9.47
   1  -1   1  282.47    5.06
  -1   1   1  283.16    5.38
   1  -1   2  849.57    7.00
  -1   1   2  888.27    9.42
   1  -1   3  325.85    4.27
   1  -1   4 2170.36   12.01
  -1   2   0  368.68    4.35
   1   2   0  351.63    4.44
   1  -2   1 2443.60   11.03
  -1   2   1 2351.11   12.44
   1   2   1 2296.84   13.67
   1   2   2  550.52    6.39
   1  -2   2  554.52    4.81
  -1   2   2  553.77    5.79
  -1   2   3  874.07    7.30
   1  -2   3  871.81    5.75
   1   2   3  852.67    8.34
  -1   2   4  672.17    6.93
   1   2   4  648.86    8.33
   1  -2   4  620.34    4.57
  -1   3   0  556.71    4.68
   1   3   0  552.34    4.85
  -1   3   1  430.11    4.20
   1   3   1  415.34    4.32
  -1   3   2  537.77    4.81
   1   3   2  545.99    5.16
   1   3   3  473.29    5.01
  -1   3   3  502.96    5.06
  -1   3   4  401.18    4.82
   1   3   4  404.31    5.15
  -1   3   5  408.12    5.33
   1   3   5  419.04    6.08
   1   4   0  540.12    4.70
  -1   4   0  535.11    4.60
   1   4   1  366.59    4.09
  -1   4   1  361.19    3.96
  -1   4   2  535.21    4.75
   1   4   2  539.41    4.93
   1   4   3  209.44    3.62
  -1   4   3  208.11    3.49
  -1   4   4  479.35    4.99
   1   4   4  480.12    5.59
  -1   4   5  239.15    4.43
   1   4   5  226.22    4.62
   1   4   6  454.23    7.04
  -1   4   6  465.18    6.31
   1   5   0   71.00    3.10
  -1   5   0   63.17    2.26
   1   5   1  311.03    4.12
  -1   5   1  313.40    4.04
   1   5   2   60.35    3.04
  -1   5   2   62.70    3.08
  -1   5   3  298.64    4.28
   1   5   3  293.81    4.36
  -1   5   4    5.89    3.71
   1   5   4    8.04    3.05
   1   5   5  236.90    5.30
  -1   5   5  233.15    5.12
   1   5   6   40.11    5.13
  -1   5   6   40.79    4.58
   1   6   0  245.52    4.38
  -1   6   0  251.28    4.41
   1   6   1    6.81    3.58
  -1   6   1    8.64    3.45
  -1   6   2  182.83    4.43
   1   6   2  187.43    4.50
   2   0   2 3281.53   18.86
   2   0   3    2.15    2.75
   2   0   4 3047.82   17.70
   2   0   5    4.00    3.29
   2   0   6  637.35    6.48
  -2   1   0   11.52    3.03
  -2   1   1 3661.70   18.14
   2  -1   1 3531.01   15.42
  -2   1   2 1330.71   10.08
   2  -1   2 1251.08    8.22
   2  -1   3 1628.80    9.04
   2  -1   4  109.71    3.17
   2   1   4  106.75    5.87
   2  -1   5  996.38    6.96
   2  -1   6    9.56    2.45
  -2   2   0 1650.19    8.69
   2   2   0 1542.67    9.69
   2  -2   1  969.76    6.15
  -2   2   1  985.60    6.65
   2   2   1  966.30    7.52
   2  -2   2 1352.45    7.06
  -2   2   2 1372.59    8.24
   2   2   2 1335.94    9.75
  -2   2   3  185.87    3.73
   2   2   3  171.84    4.03
   2  -2   3  170.19    2.71
   2   2   4 1051.63   10.54
  -2   2   4 1083.63    8.36
   2  -2   4 1051.57    6.08
   2  -2   5  165.01    3.02
   2  -2   6  644.78    4.90
  -2   3   0  159.60    2.94
   2   3   0  158.59    3.15
   2   3   1  544.24    4.85
  -2   3   1  545.90    4.61
   2  -3   1  536.09    4.01
   2  -3   2  957.72    5.55
   2   3   2  918.37    7.03
  -2   3   2  924.84    6.23
  -2   3   3  775.95    5.79
   2  -3   3  716.24    4.73
   2   3   3  733.66    6.54
   2   3   4  435.14    5.21
  -2   3   4  453.30    4.89
   2  -3   4  421.55    3.78
  -2   3   5  678.62    6.38
   2   3   5  649.73    7.33
   2   4   0  200.73    3.33
  -2   4   0  205.64    3.17
  -2   4   1  618.41    4.91
   2   4   1  604.10    5.05
   2   4   2  192.76    3.45
  -2   4   2  192.51    3.25
  -2   4   3  398.26    4.25
   2   4   3  406.00    4.98
  -2   4   4  292.05    4.01
   2   4   4  296.27    4.78
  -2   4   5  304.37    4.78
   2   4   5  303.97    5.15
   2   4   6  204.26    5.57
  -2   4   6  207.84    4.56
   2   5   0  464.10    4.56
  -2   5   0  446.28    4.41
   2   5   1   56.33    3.17
  -2   5   1   60.65    3.00
   2   5   2  298.94    4.25
  -2   5   2  296.87    4.04
  -2   5   3   42.35    3.10
   2   5   3   40.86    3.78
  -2   5   4  289.54    4.42
   2   5   4  282.22    4.62
  -2   5   5   63.78    4.15
   2   5   5   67.63    4.36
   2   5   6  284.57    6.97
  -2   5   6  282.17    5.98
   2   6   0    1.70    3.49
  -2   6   0    1.59    3.43
  -2   6   1  162.59    4.10
   2   6   1  159.64    4.27
  -2   6   2   10.67    3.65
   3   0   0    7.39    2.15
   3   0   1 1933.77   12.48
   3   0   2    2.28    2.83
   3   0   3 2880.35   15.28
   3   0   4    2.24    2.48
   3   0   5 1367.89    9.58
   3   0   6    1.87    2.40
   3   0   7  876.05    7.42
  -3   1   0 2367.70   12.01
  -3   1   1  122.89    3.43
   3  -1   1  122.41    2.83
   3  -1   2 4798.23   17.85
   3  -1   3  402.24    4.43
   3   1   3  436.81    6.37
   3  -1   4 2229.57   10.39
   3  -1   5  308.59    3.77
   3   1   5  306.33    6.08
   3  -1   6  726.14    5.65
   3   1   6  751.67    9.99
   3  -1   7  119.58    2.99
   3  -1   8 1215.03    8.24
  -3   2   0   27.74    2.34
  -3   2   1  518.36    4.53
   3  -2   1  521.82    4.52
  -3   2   2  386.10    4.11
   3  -2   2  383.59    3.52
   3  -2   3 1528.84    7.00
  -3   2   3 1531.35    8.82
   3  -2   4  116.80    2.31
  -3   2   4  120.59    2.95
   3  -2   5  921.53    5.49
   3   2   5  963.87   11.07
   3   2   5  902.36   11.17
   3  -2   6  562.55    4.45
   3  -2   7  465.86    3.83
  -3   3   0  576.44    4.51
   3   3   0  584.26    4.91
   3   3   1  269.14    3.73
   3  -3   1  260.54    3.26
  -3   3   1  281.96    3.47
  -3   3   2  782.72    5.78
   3  -3   2  791.86    4.91
   3   3   2  799.84    6.47
   3   3   3  732.99    6.24
   3  -3   3  733.96    4.62
  -3   3   3  766.98    5.78
   3   3   4  580.11    6.26
   3  -3   4  603.92    4.22
  -3   3   4  598.98    5.09
   3  -3   5  396.21    3.24
   3   3   5  400.86    5.89
  -3   3   5  406.49    4.84
   3  -3   6  324.32    3.47
   3   3   6  313.28    8.24
   3   3   6  333.19    8.05
   3   4   0  347.92    3.98
  -3   4   0  342.46    3.65
   3  -4   1  178.18    3.07
   3   4   1  168.97    3.30
  -3   4   1  171.90    3.09
  -3   4   2  370.24    3.92
   3  -4   2  368.07    3.76
   3   4   2  366.10    4.27
  -3   4   3  131.74    3.03
   3  -4   3  135.65    2.34
   3   4   3  134.90    3.32
   3   4   4  290.02    4.85
  -3   4   4  290.15    3.90
  -3   4   5  133.99    3.79
   3   4   5  136.68    4.17
  -3   4   6  473.05    6.04
   3   4   6  497.83    7.54
  -3   5   0   13.84    2.82
   3   5   0    9.69    2.89
  -3   5   1  338.50    4.00
   3   5   1  331.27    4.27
  -3   5   2   65.24    3.06
   3   5   2   76.66    3.32
  -3   5   3  456.04    5.40
   3   5   3  466.08    5.37
  -3   5   4   81.16    3.40
   3   5   4   82.02    3.61
  -3   5   5  299.24    5.43
   3   5   5  304.03    5.87
   3   5   6   39.56    5.34
  -3   5   6   38.68    4.45
  -3   6   0  237.08    4.36
  -3   6   1   -0.95    3.53
   3   6   1    2.02    3.64
   4   0   0 3528.79   22.87
   4   0   1    4.06    2.01
   4   0   2  805.19    6.71
   4   0   3    2.99    2.36
   4   0   4 1648.68    9.77
   4   0   5    0.92    2.81
   4   0   6 1163.75    8.01
   4   0   7    2.21    2.37
   4   0   8  937.42    7.77
  -4   1   0  440.95    4.52
  -4   1   1 2363.80   11.71
   4  -1   1 2258.28   10.30
   4  -1   2  395.90    3.86
  -4   1   2  419.74    4.61
   4  -1   3 3843.86   14.65
   4  -1   4  184.04    2.74
   4   1   4  198.01    4.20
   4  -1   5  733.00    5.01
   4   1   5  767.55    7.36
   4   1   6  114.09    3.94
   4  -1   6  111.87    2.79
   4   1   7  963.93    9.83
   4  -1   7  941.16    6.47
   4  -1   8    5.08    2.42
   4  -1   9 1324.68    8.86
  -4   2   0  687.59    4.91
   4  -2   1  594.82    4.19
  -4   2   1  617.52    4.64
  -4   2   2  633.47    4.86
   4  -2   2  647.61    4.56
  -4   2   3  276.70    3.55
   4  -2   3  278.62    3.38
  -4   2   4 1154.71    7.67
   4  -2   4 1121.92    5.74
   4  -2   5  205.39    3.08
   4   2   5  222.03    4.89
   4   2   6  634.24   10.48
   4  -2   6  629.44    4.51
   4   2   6  626.90   10.04
   4  -2   7  112.67    2.80
   4  -2   8  497.79    4.40
   4   3   0  594.80    4.93
  -4   3   0  598.44    4.45
   4   3   1  645.51    5.27
  -4   3   1  669.74    4.77
   4  -3   1  625.80    4.44
   4  -3   2  756.00    4.67
  -4   3   2  766.28    5.23
   4   3   2  763.04    5.96
  -4   3   3 1123.51    6.68
   4   3   3 1122.32    7.88
   4  -3   3 1116.16    5.49
   4  -3   4  431.73    3.65
   4   3   4  445.53    5.47
  -4   3   4  464.10    4.41
   4  -3   5  332.05    3.43
   4   3   5  325.26    5.31
  -4   3   5  329.63    4.05
   4   3   6  242.48    6.27
   4  -3   6  240.29    3.19
   4   3   6  260.04    6.47
   4  -3   7  408.96    3.78
   4   4   0  105.54    3.06
  -4   4   0   97.06    2.76
  -4   4   1  435.12    4.07
   4   4   1  418.31    3.92
   4  -4   1  430.85    3.92
  -4   4   2  308.33    3.64
   4   4   2  317.79    4.05
   4  -4   2  317.49    3.56
  -4   4   3  258.55    3.55
   4   4   3  242.61    3.89
   4  -4   3  242.24    3.26
   4  -4   4  120.27    2.88
  -4   4   4  118.47    3.07
   4   4   4  126.40    3.56
   4   4   5  322.53    5.40
  -4   4   5  312.45    4.60
   4  -4   5  314.17    3.49
   4   4   6  152.24    5.25
  -4   4   6  151.90    3.67
  -4   5   0  212.57    3.48
   4   5   0  207.86    3.76
  -4   5   1   20.52    2.87
   4   5   1   25.21    3.15
   4   5   2  486.06    5.20
  -4   5   2  480.10    4.76
   4   5   3  168.95    3.93
  -4   5   3  157.73    4.21
   4   5   4  373.25    5.37
  -4   5   4  374.29    4.82
  -4   5   5   36.74    3.41
   4   5   5   32.54    4.42
  -4   5   6  207.15    5.39
   4   5   6  213.16    6.73
   5   0   0    9.68    1.90
   5   0   1  905.63    6.84
   5   0   2    1.28    2.32
   5   0   3 1410.16    8.40
   5   0   4    1.40    2.12
   5   0   5 2145.93   11.07
   5   0   6    3.36    2.18
   5   0   7  908.26    6.98
   5   0   8    1.28    2.49
   5   0   9  689.14    6.31
  -5   1   0 2046.62    9.56
  -5   1   1  219.24    3.33
   5  -1   1  215.68    3.37
   5  -1   2 1799.22    8.34
   5   1   3  353.57    4.61
   5  -1   3  336.80    3.39
   5  -1   4 2253.92    9.84
   5   1   4 2273.36   13.83
   5  -1   5   88.33    2.70
   5   1   5   93.78    3.22
   5   1   6  908.38    7.64
   5  -1   6  864.41    5.63
   5   1   7   38.91    3.25
   5  -1   7   41.46    2.57
   5   1   8  956.52    9.23
   5  -1   8  952.49    6.49
   5  -1   9  120.01    3.20
   5  -1  10  384.20    4.49
  -5   2   0  285.23    3.30
  -5   2   1 1075.79    5.90
   5  -2   1 1101.07    5.54
   5  -2   2  157.16    2.36
  -5   2   2  164.80    2.84
  -5   2   3  447.01    4.09
   5  -2   3  466.87    3.83
   5  -2   4  352.61    3.47
   5  -2   5  692.78    4.54
   5   2   5  713.85    7.04
   5  -2   6  426.40    3.78
   5   2   6  435.36    6.05
   5   2   7  787.94   12.14
   5  -2   7  768.15    5.07
   5  -2   8   60.48    2.72
   5  -2   9  488.68    4.44
  -5   3   0  295.05    2.86
  -5   3   1  349.19    3.52
   5  -3   1  357.04    3.45
  -5   3   2  921.65    5.60
   5  -3   2  896.90    4.72
   5  -3   3  615.30    4.09
  -5   3   3  625.40    4.78
   5  -3   4  554.29    4.00
   5   3   4  571.47    5.76
  -5   3   4  566.94    5.04
   5  -3   5  442.65    3.33
  -5   3   5  466.14    4.69
   5   3   5  454.09    5.89
   5   3   6  286.01    5.93
   5  -3   6  291.18    3.33
   5   3   6  294.78    5.78
   5  -3   7  246.69    3.33
   5  -3   8  329.31    3.71
  -5   4   0  363.29    3.65
   5   4   0  363.22    4.03
  -5   4   1  153.85    2.97
   5   4   1  157.80    3.34
   5  -4   1  157.67    3.05
  -5   4   2  377.82    3.92
   5  -4   2  360.03    3.20
   5   4   2  364.24    4.40
   5   4   3  143.61    3.97
   5  -4   3  152.77    3.15
  -5   4   3  145.51    3.13
   5   4   4  287.29    4.90
  -5   4   4  288.71    4.20
   5  -4   4  292.81    3.51
  -5   4   5  131.98    3.27
   5   4   5  135.52    4.32
   5  -4   5  138.38    3.08
   5   4   6  310.92    6.41
   5  -4   6  325.41    3.59
  -5   5   0   40.47    2.90
   5   5   0   39.99    3.29
  -5   5   1  391.02    4.21
   5  -5   1  405.71    4.25
   5   5   1  392.41    4.63
   5  -5   2  122.61    2.53
  -5   5   2  114.66    3.30
   5   5   2  110.69    3.65
  -5   5   3  319.79    4.26
   5   5   3  326.11    4.81
   5   5   4   11.82    3.44
  -5   5   4   11.29    3.25
   5   5   5  197.02    5.41
  -5   5   5  199.91    4.83
  -5   5   6   21.91    4.46
   5   5   6   23.40    5.57
   6   0   0 4108.49   24.26
   6   0   1    2.07    2.27
   6   0   2 1999.47   10.25
   6   0   3    2.96    2.14
   6   0   4 1099.82    6.96
   6   0   5    1.02    2.14
   6   0   6  726.54    5.51
   6   0   7    0.64    2.37
   6   0   8 1006.95    7.53
   6   0   9    0.88    3.23
   6   0  10  513.22    5.62
  -6   1   0    4.06    1.53
   6  -1   1 2145.21    9.30
  -6   1   1 2224.29   10.11
   6  -1   2  182.54    2.59
   6  -1   3 1192.54    6.30
   6   1   3 1235.05    8.55
   6   1   4  125.83    2.95
   6  -1   4  126.13    2.70
   6   1   5 1224.54    8.40
   6  -1   5 1234.43    6.62
   6  -1   6   62.12    2.54
   6   1   6   58.90    2.62
   6   1   7  676.72    6.26
   6  -1   7  698.09    5.01
   6  -1   8  109.53    2.88
   6   1   8  101.23    3.83
   6  -1   9  340.86    4.07
   6   1   9  344.41    6.01
   6  -1  10   51.28    3.04
  -6   2   0 1492.03    6.98
  -6   2   1  365.14    3.47
   6  -2   1  347.82    3.06
   6  -2   2  828.46    4.72
  -6   2   2  791.79    5.09
   6  -2   3  238.72    3.08
  -6   2   3  234.77    3.15
   6  -2   4  792.59    4.63
   6   2   5  244.83    4.25
   6  -2   5  240.30    3.08
   6   2   6  773.83    7.39
   6  -2   6  748.90    4.42
   6  -2   7  205.04    2.64
   6   2   7  211.96    5.07
   6   2   8  526.19   10.48
   6  -2   8  498.97    4.28
   6  -2   9   99.33    3.00
   6  -2  10  320.29    4.01
  -6   3   0  356.29    3.40
  -6   3   1  476.46    3.90
   6  -3   1  478.71    3.82
  -6   3   2  447.92    3.88
   6  -3   2  440.21    3.64
  -6   3   3  328.26    3.56
   6  -3   3  323.94    2.87
   6  -3   4  165.47    2.90
  -6   3   4  171.57    2.99
   6  -3   5  465.82    3.76
   6  -3   6  316.51    3.41
   6   3   6  320.54    5.97
   6   3   6  342.84    5.49
   6   3   7  328.68    7.53
   6   3   7  314.78    7.88
   6  -3   7  325.17    3.63
   6  -3   8  328.15    3.76
   6  -3   9  220.57    2.94
  -6   4   0  122.83    2.80
   6   4   0  128.86    3.19
  -6   4   1  328.37    3.63
   6   4   1  321.39    4.14
   6  -4   1  327.09    3.55
   6   4   2  155.87    3.44
  -6   4   2  155.60    3.04
   6  -4   2  151.30    3.06
   6   4   3  387.54    4.67
  -6   4   3  379.60    4.05
   6  -4   3  385.32    3.73
   6  -4   4  206.64    3.19
  -6   4   4  199.22    3.45
   6   4   4  204.89    3.99
  -6   4   5  365.64    4.36
   6   4   5  354.06    5.77
   6  -4   5  364.06    3.69
   6  -4   6  210.58    3.31
   6   4   6  199.75    5.27
   6   4   7  233.03    8.43
   6  -4   7  229.76    2.84
   6   4   7  228.75    8.49
  -6   5   0  343.65    4.00
   6   5   0  351.27    4.56
  -6   5   1   47.17    3.01
   6   5   1   45.43    3.39
   6  -5   1   51.47    3.15
   6  -5   2  266.90    3.80
  -6   5   2  247.30    3.83
   6   5   2  262.86    4.38
   6   5   3    8.82    3.46
   6  -5   3   13.40    3.07
  -6   5   3    9.71    3.04
  -6   5   4  241.78    4.22
   6  -5   4  253.94    3.83
   6   5   4  234.02    5.49
   6   5   5   64.92    4.85
  -6   5   5   58.38    4.36
   6   5   6  251.69    7.61
   6   5   7   51.14   11.40
   7   0   0    1.46    1.66
   7   0   1 2512.75   13.01
   7   0   2    0.94    2.09
   7   0   3  615.50    4.59
   7   0   4    1.50    2.07
   7   0   5 1494.91    8.44
   7   0   6    1.80    2.15
   7   0   7 1987.51   10.89
   7   0   8    1.61    2.50
   7   0   9  448.08    4.89
   7   0  10    3.81    3.51
   7   0  11  488.61    6.24
  -7   1   0  536.07    4.15
   7  -1   1   86.40    2.03
  -7   1   1   89.31    2.51
   7   1   2  745.77    6.35
   7  -1   2  733.01    4.79
   7   1   3   78.77    2.65
   7  -1   3   75.12    2.42
   7   1   4 1311.31    8.61
   7  -1   4 1290.87    6.60
   7   1   5   91.72    2.69
   7  -1   5   90.14    2.00
   7  -1   6 1001.94    5.97
   7   1   6 1003.39    7.21
   7   1   7  106.59    2.94
   7  -1   7  103.26    2.80
   7   1   8  614.59    6.33
   7  -1   8  624.23    4.91
   7  -1   9    9.49    2.61
   7   1   9    7.97    3.42
   7   1  10  468.34    6.79
   7  -1  10  470.78    4.82
   7  -1  11   18.94    3.18
  -7   2   0   82.96    2.37
  -7   2   1 1109.53    5.67
   7  -2   1 1134.65    5.64
   7  -2   2  636.88    4.19
  -7   2   2  681.63    4.58
   7  -2   3  734.92    4.41
  -7   2   3  731.13    4.99
   7  -2   4  283.11    3.17
   7   2   4  307.40    3.97
   7   2   5 1170.83    8.43
   7  -2   5 1111.09    5.56
   7   2   6  214.54    4.13
   7  -2   6  209.60    3.09
   7  -2   7  591.98    4.37
   7   2   7  600.95    6.62
   7  -2   8   65.21    2.74
   7   2   8   61.99    4.84
   7  -2   9  268.34    3.04
   7   2   9  283.55    9.76
   7  -2  10   88.13    3.19
   7  -2  11  254.74    3.94
  -7   3   0  866.85    5.08
   7  -3   1  478.01    3.75
  -7   3   1  484.89    3.87
  -7   3   2  230.09    3.08
   7  -3   2  236.72    3.05
  -7   3   3  272.28    3.32
   7  -3   3  276.86    3.14
   7  -3   4  223.68    3.03
  -7   3   4  220.92    3.19
   7  -3   5  160.33    2.91
   7  -3   6  408.30    3.77
   7   3   6  419.04    5.78
   7   3   7  352.57    6.39
   7  -3   7  353.69    3.67
   7   3   7  354.05    6.92
   7  -3   8  167.01    3.29
   7  -3   9  141.00    3.37
   7  -3  10  192.59    3.68
   7   4   0  351.96    3.68
  -7   4   0  373.96    3.65
   7   4   1  302.34    4.11
   7  -4   1  291.66    3.51
  -7   4   1  281.61    2.91
   7  -4   2  382.86    3.76
  -7   4   2  378.85    3.45
   7   4   2  393.67    4.73
  -7   4   3  173.10    3.20
   7   4   3  192.92    3.86
   7  -4   3  181.00    3.12
   7   4   4  393.97    5.68
  -7   4   4  398.10    4.27
   7  -4   4  400.82    3.84
   7  -4   5  157.82    3.12
   7   4   5  157.37    4.72
  -7   4   5  152.18    3.29
   7  -4   6  357.84    3.16
   7   4   6  357.29    6.42
   7   4   6  402.41    7.42
   7   4   7   41.95    5.92
   7  -4   7   49.43    3.19
   7   4   7   44.20    5.86
   7  -4   8  109.77    2.67
  -7   5   0   92.89    2.42
   7   5   0   96.97    3.56
   7   5   1  195.72    4.20
  -7   5   1  196.86    3.58
   7  -5   1  227.78    3.77
   7   5   2   17.30    3.54
  -7   5   2   13.20    3.05
   7  -5   2   19.00    3.11
   7  -5   3  259.92    3.83
   7   5   3  239.04    4.68
  -7   5   3  225.18    4.52
  -7   5   4   12.65    4.00
   7   5   4   11.53    4.65
   7  -5   4   14.62    2.35
   7  -5   5  261.31    3.90
  -7   5   5  216.41    5.11
   7   5   5  211.96    6.14
   7   5   6   44.21    5.44
   8   0   0 4049.79   23.43
   8   0   1    0.92    1.54
   8   0   2 1092.79    6.54
   8   0   3    0.80    2.15
   8   0   4 1309.63    7.61
   8   0   5    3.58    2.18
   8   0   6 1433.67    8.30
   8   0   7    2.98    2.32
   8   0   8  391.03    4.24
   8   0   9    1.12    2.71
   8   0  10  381.41    4.80
   8   0  11    0.42    4.01
   8   0  12  454.02    6.00
  -8   1   0  193.69    2.38
   8  -1   1  770.32    4.84
   8  -1   2   71.29    2.35
   8   1   2   76.34    2.61
   8   1   3 1050.80    7.09
   8  -1   3 1017.18    5.55
   8   1   4    3.39    2.24
   8  -1   4    3.32    2.14
   8   1   5  559.55    4.94
   8  -1   5  553.02    3.90
   8   1   6   53.40    2.55
   8  -1   6   58.90    2.50
   8  -1   7  579.83    4.56
   8   1   7  586.60    5.61
   8   1   8   47.74    3.32
   8  -1   8   52.00    2.76
   8  -1   9  735.39    5.62
   8   1   9  738.01    7.30
   8   1  10   55.42    4.12
   8  -1  10   59.12    3.14
   8  -1  11  393.40    4.80
   8   1  11  403.16    6.88
   8  -1  12   19.14    3.41
  -8   2   0 1843.65    7.83
  -8   2   1  295.62    2.82
   8  -2   1  300.79    3.16
   8  -2   2  728.13    4.14
  -8   2   2  731.57    4.44
   8  -2   3  260.05    3.04
   8  -2   4  654.52    4.18
   8   2   4  653.08    5.59
   8  -2   5  184.17    2.91
   8   2   5  180.20    3.33
   8   2   6  755.07    6.69
   8  -2   6  756.99    4.75
   8   2   7  125.23    3.74
   8  -2   7  131.99    2.90
   8  -2   8  324.71    3.67
   8   2   8  326.54    5.45
   8   2   9  106.96    5.67
   8  -2   9  107.43    3.12
   8  -2  10  310.04    3.97
   8  -2  11   81.99    3.40
  -8   3   0  212.30    2.90
   8  -3   1  223.65    2.52
  -8   3   1  217.11    2.50
   8  -3   2  292.37    3.19
  -8   3   2  292.88    3.22
  -8   3   3  297.63    3.34
   8  -3   3  293.15    2.75
  -8   3   4  219.24    3.21
   8  -3   4  221.46    2.53
   8  -3   5  285.28    3.35
   8   3   5  306.67    4.47
   8  -3   6  226.87    2.69
   8   3   6  245.16    4.77
   8  -3   7  295.44    3.02
   8   3   7  300.81    5.38
   8   3   8  151.75    7.11
   8  -3   8  146.70    3.29
   8   3   8  148.24    6.29
   8  -3   9  206.28    3.57
   8  -3  10  168.15    3.70
   8  -3  11  128.08    3.81
  -8   4   0  177.26    3.11
  -8   4   1  466.40    4.16
   8  -4   1  478.43    4.14
   8  -4   2  150.94    3.15
  -8   4   2  141.11    3.06
   8   4   3  289.72    4.52
   8  -4   3  263.35    2.80
  -8   4   3  277.40    3.64
  -8   4   4  174.75    3.39
   8   4   4  185.20    4.23
   8  -4   4  175.48    3.27
   8  -4   5  283.26    3.52
   8   4   5  283.42    5.64
   8  -4   6  212.67    3.41
   8   4   6  216.27    5.71
   8   4   6  205.01    5.54
   8   4   7  240.90    6.74
   8   4   7  221.71    6.99
   8  -4   7  237.00    3.76
   8  -4   8   45.32    3.39
   8  -4   9  147.72    3.85
  -8   5   0  172.04    3.55
   8   5   0  169.62    4.10
   8  -5   1   20.50    2.28
  -8   5   1   19.54    3.11
   8   5   1   21.54    3.52
   8  -5   2  251.53    3.16
  -8   5   2  227.36    3.91
   8   5   2  252.51    4.72
   8   5   3   31.44    4.05
  -8   5   3   28.75    3.32
   8  -5   3   37.19    3.25
   8   5   4  177.81    5.78
   8  -5   4  210.18    3.82
  -8   5   4  173.80    4.09
  -8   5   5   16.04    3.64
   8   5   5   16.67    4.28
   8  -5   5   21.43    3.45
   9   0   0    0.76    2.16
   9   0   1 1323.92    7.91
   9   0   2    1.31    1.52
   9   0   3 1619.50    8.69
   9   0   4    1.16    2.20
   9   0   5 1554.58    8.81
   9   0   6    0.85    2.22
   9   0   7  331.05    3.75
   9   0   8    3.87    2.48
   9   0   9  407.93    4.55
   9   0  10    1.33    2.95
   9   0  11  346.12    5.57
   9   0  12    0.81    3.67
   9  -1   1    9.47    2.20
   9   1   1   10.71    2.17
   9  -1   2  784.86    4.77
   9   1   2  791.08    5.99
   9   1   3   95.15    2.70
   9  -1   3   94.72    1.99
   9   1   4  912.74    6.40
   9  -1   4  923.14    5.32
   9   1   5  113.19    2.83
   9  -1   5  118.67    2.69
   9   1   6  533.75    5.13
   9  -1   6  525.29    3.92
   9  -1   7   16.44    2.37
   9   1   7   13.15    2.40
   9   1   8  692.44    6.12
   9  -1   8  689.19    5.19
   9   1   9   91.93    3.96
   9  -1   9   91.15    3.10
   9  -1  10  353.79    4.32
   9   1  10  366.46    5.85
   9   1  11   16.66    4.49
   9  -1  11   16.84    3.23
   9  -1  12  198.86    4.29
  -9   2   0  345.44    3.23
  -9   2   1  960.25    5.24
   9  -2   1 1007.63    5.27
   9  -2   2   79.75    1.91
  -9   2   2   82.05    2.39
   9  -2   3  631.79    4.12
   9  -2   4  165.49    2.78
   9   2   4  178.47    3.25
   9  -2   5  681.12    4.40
   9   2   5  701.14    5.83
   9  -2   6  354.16    3.62
   9   2   6  356.37    4.76
   9   2   7  376.05    5.14
   9  -2   7  376.09    3.74
   9  -2   8   97.71    3.02
   9   2   8  100.04    4.06
   9  -2   9  242.67    3.59
   9   2   9  240.65    6.03
   9   2  10   71.21    6.26
   9  -2  10   73.38    3.20
   9  -2  11  237.71    4.09
   9  -2  12   25.85    3.64
  -9   3   0   67.51    2.46
   9  -3   1  116.65    2.66
  -9   3   1  111.69    2.61
   9  -3   2  410.51    3.56
  -9   3   2  412.23    3.67
   9  -3   3  330.91    3.37
  -9   3   3  335.70    3.49
   9  -3   4  342.67    3.43
   9   3   5  367.91    4.79
   9  -3   5  349.57    3.47
   9  -3   6  137.33    3.10
   9   3   6  135.76    4.23
   9  -3   7  126.38    3.16
   9   3   7  136.52    4.44
   9  -3   8  265.53    3.06
   9   3   8  269.45    6.39
   9  -3   9  198.62    3.71
   9  -3  10  179.36    3.10
   9  -3  11  112.68    3.87
  -9   4   0  356.51    3.72
  -9   4   1  173.68    3.13
   9  -4   1  195.42    3.32
   9  -4   2  300.62    3.07
  -9   4   2  312.08    3.66
   9  -4   3   94.07    2.29
  -9   4   3   87.08    2.99
   9  -4   4  234.59    2.84
  -9   4   4  241.19    3.67
   9  -4   5  106.14    3.19
   9   4   5  106.90    4.86
   9   4   6  281.15    6.27
   9  -4   6  292.76    3.73
   9   4   6  275.60    6.41
   9   4   7  150.99    5.72
   9  -4   7  153.45    2.86
   9   4   7  146.28    6.04
   9   4   8  171.18   11.06
   9  -4   8  184.72    3.83
   9   4   8  177.42   11.20
   9  -4   9   34.85    3.78
   9   5   0    0.78    3.52
  -9   5   0    2.80    2.21
   9   5   1  200.88    4.51
  -9   5   1  184.73    2.98
   9  -5   1  216.53    3.88
   9   5   2   51.65    4.09
  -9   5   2   45.60    3.34
   9  -5   2   52.28    3.35
   9  -5   3  214.07    3.91
  -9   5   3  198.81    4.00
   9   5   3  207.91    5.01
   9  -5   4   27.00    3.44
  -9   5   4   18.82    4.39
   9   5   4   22.95    4.40
  10   0   0  682.57    5.50
  10   0   1    0.07    1.55
  10   0   2 1048.92    6.49
  10   0   3    1.65    2.22
  10   0   4 1018.50    6.51
  10   0   5    1.11    2.21
  10   0   6  311.17    3.66
  10   0   7    1.98    2.44
  10   0   8  714.91    5.73
  10   0   9    1.66    2.81
  10   0  10  570.95    5.66
  10   0  11    1.78    3.42
  10   0  12  192.00    5.55
  10   0  13   -1.51    4.36
  10  -1   1  954.74    5.41
  10   1   1  976.59    7.11
  10  -1   2  121.84    2.60
  10   1   2  127.00    2.74
  10   1   3  757.48    5.53
  10  -1   3  753.79    4.71
  10   1   4  127.48    2.83
  10  -1   4  127.14    2.71
  10   1   5  643.94    5.18
  10  -1   5  633.19    4.59
  10   1   6   41.23    2.56
  10  -1   6   41.60    2.55
  10  -1   7  654.90    4.99
  10   1   7  667.54    5.97
  10  -1   8   13.65    2.66
  10   1   8   14.53    2.74
  10   1   9  580.58    6.31
  10  -1   9  581.74    5.01
  10  -1  10   37.19    3.16
  10   1  10   39.34    4.28
  10   1  11  238.82    5.88
  10  -1  11  242.64    4.28
  10  -1  12   22.97    3.78
  10   1  12   21.92    6.01
 -10   2   0  296.95    3.08
 -10   2   1  398.20    3.12
  10  -2   1  421.15    3.54
  10  -2   2  646.06    4.17
  10  -2   3   94.74    2.04
  10   2   3   99.60    2.79
  10  -2   4  767.59    4.53
  10   2   4  773.72    5.88
  10  -2   5   72.90    2.57
  10   2   5   74.39    3.38
  10  -2   6  328.69    3.55
  10   2   6  325.90    4.18
  10   2   7  106.17    3.25
  10  -2   7  107.53    2.97
  10  -2   8  310.27    3.78
  10   2   8  310.06    5.16
  10  -2   9   87.47    3.27
  10   2   9   87.54    4.54
  10  -2  10  216.06    3.81
  10   2  10  226.00    6.82
  10  -2  11   37.55    2.49
  10   2  11   39.79    8.88
  10  -2  12  145.00    4.24
 -10   3   0  254.12    2.66
  10  -3   1  338.87    3.02
 -10   3   1  350.48    3.44
  10  -3   2  344.40    3.43
 -10   3   2  350.71    3.49
  10  -3   3  377.95    3.05
 -10   3   3  379.54    3.73
  10   3   4  244.72    4.04
  10  -3   4  226.49    3.17
  10   3   5  213.20    3.93
  10  -3   5  213.59    3.24
  10   3   6  107.50    3.49
  10  -3   6  106.41    3.11
  10   3   7  203.08    4.90
  10  -3   7  207.84    3.43
  10  -3   8  121.62    3.40
  10   3   8  126.44    5.51
  10   3   9  176.37    8.29
  10  -3   9  197.17    3.75
  10  -3  10  167.39    3.07
 -10   4   0  122.41    2.40
 -10   4   1  278.69    3.61
  10  -4   1  281.42    3.59
 -10   4   2  178.70    3.25
  10  -4   2  186.94    2.64
  10  -4   3  214.92    2.84
 -10   4   3  209.93    3.50
  10  -4   4   80.92    2.33
  10  -4   5  217.10    3.58
  10   4   5  218.67    4.97
  10  -4   6   74.08    3.40
  10   4   6   69.27    5.38
  10   4   6   68.29    4.98
  10   4   7  183.35    7.55
  10   4   7  193.98    6.23
  10  -4   7  186.73    3.79
  10  -4   8   93.48    2.80
  10   4   8   88.75    8.24
  10   4   8   90.47    8.01
 -10   5   0  144.00    3.66
  10   5   0  134.86    4.32
 -10   5   1   11.62    3.39
  10   5   1   11.09    3.90
  10  -5   1   15.23    3.38
  10   5   2  185.81    5.12
 -10   5   2  183.63    3.92
  10  -5   2  207.84    3.15
  10   5   3   51.15    4.62
  10  -5   3   66.11    3.64
 -10   5   3   49.70    3.61
  11   0   0    0.44    2.16
  11   0   1  578.64    4.79
  11   0   2    2.01    2.21
  11   0   3  904.63    5.98
  11   0   4    0.45    2.27
  11   0   5  541.52    4.58
  11   0   6    1.24    2.35
  11   0   7  664.71    5.35
  11   0   8    2.13    2.68
  11   0   9  310.98    4.19
  11   0  10   -0.01    3.20
  11   0  11  255.79    5.32
  11   0  12   -1.25    4.83
  11   1   0  626.22    5.01
  11  -1   1   43.41    2.32
  11   1   1   43.31    2.45
  11  -1   2 1218.73    6.28
  11   1   2 1251.34    7.70
  11   1   3   57.05    2.54
  11  -1   3   57.76    2.43
  11   1   4  853.30    6.08
  11  -1   4  884.23    5.37
  11   1   5   48.80    2.62
  11  -1   5   39.59    1.87
  11   1   6  479.88    4.60
  11  -1   6  476.28    4.19
  11  -1   7   72.36    2.82
  11   1   7   69.00    2.87
  11  -1   8  526.06    4.72
  11   1   8  537.54    5.33
  11   1   9   12.31    3.09
  11  -1   9   14.08    2.88
  11   1  10  231.39    5.22
  11  -1  10  229.13    3.95
  11  -1  11   24.66    4.27
  11   1  11   27.24    4.89
  11   1  12  156.86    6.42
  11  -1  12  171.80    4.49
 -11   2   0   21.87    2.14
  11  -2   1  334.61    3.31
  11  -2   2  210.74    2.92
  11   2   2  223.66    3.38
  11  -2   3  572.92    4.00
  11   2   3  576.51    4.95
  11  -2   4  115.83    2.74
  11   2   4  112.84    3.07
  11  -2   5  289.99    3.47
  11   2   5  294.57    3.91
  11  -2   6  137.68    2.99
  11   2   6  125.86    3.79
  11  -2   7  308.71    3.73
  11   2   7  292.47    4.74
  11  -2   8  113.47    3.18
  11   2   8  105.47    3.64
  11  -2   9  339.16    4.13
  11   2   9  324.54    5.88
  11   2  10   47.85    5.14
  11  -2  10   48.95    3.43
  11  -2  11  140.70    4.01
  11   2  11  148.37    8.29
 -11   3   0  369.13    3.52
  11  -3   1  196.80    3.03
 -11   3   1  188.14    3.03
  11  -3   2  262.49    2.69
 -11   3   2  260.19    3.28
  11  -3   3  329.49    3.48
  11  -3   4  267.14    3.37
  11   3   4  284.91    4.30
  11   3   5  202.89    4.00
  11  -3   5  192.70    2.60
  11   3   6  241.46    4.36
  11  -3   6  227.16    2.83
  11   3   7  174.95    4.30
  11  -3   7  192.16    3.60
  11  -3   8  170.26    3.66
  11   3   8  160.01    5.31
  11  -3   9   84.38    3.58
  11   3   9   83.38    6.42
 -11   4   0  233.23    3.48
 -11   4   1   66.23    2.99
  11  -4   1   67.60    3.11
 -11   4   2  178.24    3.44
  11  -4   2  203.64    3.42
  11  -4   3  118.94    3.31
 -11   4   3  105.11    3.26
  11  -4   4  170.22    3.41
  11  -4   5   61.49    3.34
  11   4   5   60.10    4.07
  11  -4   6  194.12    3.88
  11   4   6  203.18    5.38
  11   4   7   43.42    5.58
  11   4   7   40.80    6.16
  11  -4   7   43.55    3.57
  12   0   0  909.97    6.90
  12   0   1   -0.21    2.23
  12   0   2  547.24    4.56
  12   0   3    0.94    2.36
  12   0   4  413.03    4.00
  12   0   5    2.97    2.42
  12   0   6  594.61    4.98
  12   0   7   -0.74    2.68
  12   0   8  339.49    4.65
  12   0   9    0.38    2.99
  12   0  10  224.53    4.26
  12   0  11    2.27    3.73
  12   1   0   89.75    2.61
  12  -1   1  811.35    5.24
  12   1   1  811.80    5.88
  12  -1   2   78.56    2.56
  12   1   2   77.41    2.59
  12   1   3 1094.54    6.66
  12  -1   3 1098.03    5.80
  12   1   4    5.04    2.44
  12  -1   4    3.37    1.72
  12   1   5  426.79    4.26
  12  -1   5  419.39    3.94
  12   1   6   28.75    2.74
  12  -1   6   30.83    2.63
  12  -1   7  392.61    4.17
  12   1   7  388.31    4.42
  12  -1   8   52.77    2.24
  12   1   8   53.83    3.09
  12  -1   9  300.72    4.14
  12   1   9  307.91    4.61
  12   1  10   32.80    3.69
  12  -1  10   34.89    3.35
  12  -1  11  140.79    4.13
  12   1  11  146.76    5.71
  12  -2   1   68.16    2.58
  12   2   2  316.38    3.88
  12  -2   2  308.10    3.35
  12   2   3  156.99    3.20
  12  -2   3  152.75    2.88
  12  -2   4  202.28    3.07
  12   2   4  203.30    3.49
  12  -2   5   81.75    2.82
  12   2   5   79.65    3.07
  12  -2   6  342.75    3.79
  12   2   6  341.36    4.26
  12  -2   7   94.49    2.39
  12   2   7   92.08    3.38
  12  -2   8  283.26    3.21
  12   2   8  274.98    4.54
  12   2   9   51.99    4.59
  12  -2   9   53.91    2.48
  12   2  10  190.18    6.18
  12  -2  10  187.90    4.08
 -12   3   0  166.33    3.05
  12  -3   1  241.20    3.28
 -12   3   1  228.17    2.70
  12  -3   2  261.33    3.46
  12  -3   3  343.41    3.60
  12   3   3  351.54    4.66
  12  -3   4  153.02    2.48
  12   3   4  162.94    4.38
  12   3   5  216.61    4.17
  12  -3   5  241.40    3.54
  12   3   6  170.27    4.75
  12  -3   6  178.63    3.51
  12   3   7  157.91    4.32
  12  -3   7  157.81    3.64
  12   3   8  139.53    5.46
  12  -3   8  140.37    2.88
  12  -3   9  133.63    3.97
  12   3   9  130.78    6.46
 -12   4   0   49.04    3.06
 -12   4   1  165.93    3.41
  12  -4   1  174.49    3.50
 -12   4   2   36.86    3.06
  12  -4   2   41.31    3.10
  12  -4   3  144.28    2.70
  12  -4   4  103.13    3.51
  12   4   4  106.56    4.41
  12  -4   5  161.49    3.82
  12   4   5  147.83    4.90
  12  -4   6   96.93    3.85
  12   4   6   89.62    5.86
  13   0   0    1.48    2.31
  13   0   1  634.81    5.29
  13   0   2    0.88    2.40
  13   0   3  220.99    3.23
  13   0   4    1.40    2.43
  13   0   5  630.13    5.09
  13   0   6    1.15    2.65
  13   0   7  546.59    4.98
  13   0   8    1.20    2.97
  13   0   9  359.10    4.64
  13   0  10    1.97    3.46
  13   0  11  216.61    5.67
  13   1   0  479.09    4.07
  13  -1   1   38.18    1.85
  13   1   1   42.07    2.62
  13  -1   2  562.50    4.38
  13   1   2  572.71    4.65
  13   1   3   72.48    2.67
  13  -1   3   74.38    2.11
  13   1   4  738.66    5.51
  13  -1   4  743.58    5.13
  13   1   5   48.79    2.81
  13  -1   5   46.58    2.74
  13   1   6  440.13    4.48
  13  -1   6  429.19    3.79
  13  -1   7   15.36    2.86
  13   1   7   16.57    2.86
  13  -1   8  288.32    3.94
  13   1   8  285.68    4.29
  13  -1   9   21.25    3.21
  13   1   9   15.91    3.35
  13   1  10  168.77    5.34
  13  -1  10  173.79    3.98
  13  -1  11    7.75    3.82
  13   2   1  375.53    3.62
  13  -2   1  380.66    3.58
  13   2   2   84.77    2.99
  13  -2   2   84.23    2.75
  13   2   3  155.23    3.35
  13  -2   3  164.93    3.04
  13   2   4  162.99    3.40
  13  -2   4  161.48    3.08
  13   2   5  435.75    4.65
  13  -2   5  426.93    4.03
  13   2   6  110.67    3.43
  13  -2   6  112.94    3.21
  13   2   7  319.81    4.61
  13  -2   7  317.82    3.42
  13   2   8   22.52    3.48
  13  -2   8   25.50    3.27
  13   2   9  105.43    4.31
  13  -2   9  109.79    3.70
  13   2  10   48.58    5.71
  13  -2  10   45.65    3.85
 -13   3   0  190.95    2.61
  13  -3   1  284.26    3.58
  13  -3   2  338.42    3.22
  13  -3   3  197.74    3.34
  13   3   3  198.06    4.04
  13  -3   4  179.29    2.71
  13   3   4  191.09    4.06
  13  -3   5  112.75    3.36
  13   3   5  115.69    3.87
  13   3   6   89.56    4.66
  13  -3   6  106.92    3.54
  13   3   7  118.18    4.35
  13  -3   7  124.24    3.73
  13   3   8  146.49    5.86
  13  -3   8  153.08    3.95
 -13   4   0  105.85    2.56
 -13   4   1  102.80    3.42
  13  -4   1  117.09    3.48
  13  -4   2  148.45    2.85
  13  -4   3   36.98    2.55
  13  -4   4  199.78    3.12
  13   4   4  200.83    5.19
  14   0   0 1054.06    7.75
  14   0   1   -1.96    2.50
  14   0   2  417.88    4.12
  14   0   3    1.24    2.56
  14   0   4  432.51    4.31
  14   0   5    1.35    2.68
  14   0   6  404.10    4.31
  14   0   7    1.64    2.94
  14   0   8  303.89    4.18
  14   0   9    1.90    4.04
  14   0  10  254.61    4.73
  14   1   0   43.48    2.71
  14  -1   1  581.15    4.69
  14   1   1  581.46    4.85
  14  -1   2   20.74    2.52
  14   1   2   18.98    2.62
  14   1   3  335.68    3.76
  14  -1   3  335.18    3.17
  14   1   4   29.31    2.76
  14  -1   4   32.91    2.74
  14   1   5  449.41    4.46
  14  -1   5  450.66    4.34
  14   1   6   22.85    3.00
  14  -1   6   23.77    2.98
  14  -1   7  211.15    3.70
  14   1   7  212.34    3.83
  14  -1   8   22.29    3.24
  14   1   8   18.88    3.31
  14  -1   9  189.14    4.03
  14   1   9  179.09    5.00
  14   1  10   13.80    5.01
  14  -1  10   16.88    3.72
  14   2   0  405.88    4.40
  14   2   1  124.17    3.28
  14  -2   1  118.21    2.92
  14   2   2  288.09    3.90
  14  -2   2  273.79    3.42
  14   2   3   66.11    3.09
  14  -2   3   62.00    2.20
  14   2   4  306.74    4.11
  14  -2   4  305.94    3.09
  14   2   5  107.73    3.39
  14  -2   5  112.73    3.26
  14   2   6  283.22    4.91
  14  -2   6  303.30    3.95
  14   2   7   37.97    3.56
  14  -2   7   37.47    3.28
  14  -2   8  159.23    3.04
  14   2   8  162.78    4.38
  14   2   9   63.14    5.37
  14  -2   9   72.20    3.84
  14  -3   1  191.79    3.47
  14  -3   2  132.70    3.31
  14   3   2  131.95    3.86
  14  -3   3  116.61    3.30
  14   3   3  125.23    3.86
  14  -3   4   99.58    3.45
  14   3   4   96.47    3.81
  14  -3   5  151.40    2.83
  14   3   5  142.84    4.17
  14   3   6  102.61    4.16
  14  -3   6  100.27    3.72
  14   3   7  144.14    4.90
  14  -3   7  156.21    4.04
 -14   4   0   37.02    2.43
  14  -4   1  176.52    3.92
  15   0   0   -0.27    2.58
  15   0   1  473.35    4.64
  15   0   2   -1.13    2.70
  15   0   3  530.75    4.78
  15   0   4    1.42    2.79
  15   0   5  601.06    5.26
  15   0   6    2.48    2.96
  15   0   7  291.80    4.12
  15   0   8   -1.15    3.32
  15   0   9  111.88    3.95
  15   1   0  414.79    4.30
  15  -1   1   28.86    2.67
  15   1   1   30.88    2.81
  15  -1   2  353.64    3.93
  15   1   2  335.48    3.90
  15   1   3   10.36    2.80
  15  -1   3   11.75    2.79
  15   1   4  288.59    3.81
  15  -1   4  290.13    3.79
  15   1   5   14.70    2.98
  15  -1   5   12.99    2.92
  15   1   6  285.03    4.02
  15  -1   6  291.62    4.02
  15  -1   7   36.88    3.29
  15   1   7   34.39    3.30
  15  -1   8  186.06    4.00
  15   1   8  185.77    4.17
  15  -1   9   12.78    2.63
  15   1   9   13.17    3.86
  15   2   0   50.76    3.14
  15   2   1  359.89    4.31
  15  -2   1  376.41    3.89
  15   2   2   95.95    3.35
  15  -2   2   99.15    3.14
  15   2   3  309.86    4.20
  15  -2   3  310.14    3.17
  15   2   4   86.62    3.38
  15  -2   4   87.44    3.25
  15   2   5  228.30    4.09
  15  -2   5  225.41    2.94
  15   2   6   71.52    3.57
  15  -2   6   73.69    3.46
  15   2   7  162.50    4.29
  15  -2   7  173.77    3.89
  15  -3   1   69.10    3.25
  15   3   1   63.80    2.87
  15  -3   2   85.63    2.55
  15   3   2   84.47    3.86
  15  -3   3  133.22    3.61
  15   3   3  129.95    4.12
  15  -3   4  112.43    3.72
  15   3   4  106.98    4.10
  15  -3   5  148.09    3.91
  15   3   5  126.43    4.38
  16   0   0  348.90    4.27
  16   0   1    0.30    1.97
  16   0   2  453.79    4.10
  16   0   3    1.46    2.90
  16   0   4  396.01    4.34
  16   0   5    2.46    2.19
  16   0   6  301.82    4.27
  16   0   7   -0.78    3.39
  16   0   8  150.86    4.06
  16   1   0    6.91    2.91
  16  -1   1  248.82    3.59
  16   1   1  241.06    3.67
  16  -1   2   41.97    2.13
  16   1   2   41.71    2.20
  16   1   3  288.19    3.89
  16  -1   3  280.38    3.23
  16   1   4   21.41    3.08
  16  -1   4   18.49    3.09
  16   1   5  150.53    3.60
  16  -1   5  153.23    3.59
  16   1   6   14.18    3.38
  16  -1   6   14.30    3.37
  16  -1   7  265.28    4.31
  16   1   7  262.80    4.44
  16   2   0  302.04    3.60
  16   2   1  157.02    3.72
  16  -2   1  160.64    2.75
  16   2   2  249.05    4.06
  16  -2   2  262.67    3.86
  16   2   3   56.82    3.50
  16  -2   3   58.95    2.50
  16   2   4  236.51    3.41
  16  -2   4  244.71    3.93
  16   2   5   23.72    3.61
  16  -2   5   27.42    3.43
  16   2   6  203.33    4.45
  16  -2   6  193.38    3.27
  16   3   0   51.37    2.96
  16  -3   1   82.86    3.59
  16   3   1   76.71    4.14
  16  -3   2  133.57    3.86
  16   3   2  125.49    4.37
  16  -3   3  127.95    2.98
  16   3   3  118.59    4.37
  17   0   0    0.12    2.09
  17   0   1  401.37    4.53
  17   0   2    1.09    3.07
  17   0   3  370.35    4.34
  17   0   4    0.99    2.23
  17   0   5  255.82    4.11
  17   0   6    0.03    3.46
  17   1   0  153.74    2.80
  17  -1   1    2.45    3.00
  17   1   1    1.48    3.08
  17  -1   2  279.61    4.07
  17   1   2  270.60    3.99
  17   1   3   40.89    3.31
  17  -1   3   45.22    3.22
  17   1   4  214.56    3.22
  17  -1   4  222.06    3.92
  17   1   5   25.26    3.51
  17  -1   5   30.30    3.46
  17   1   6  145.47    4.08
  17  -1   6  144.43    3.99
  17   2   0  100.91    3.75
  17   2   1  204.71    4.10
  17  -2   1  215.75    3.90
  17   2   2   42.51    3.64
  17  -2   2   44.02    3.46
  17   2   3  188.03    4.22
  17  -2   3  208.62    4.03
  17   2   4   29.07    3.73
  17  -2   4   31.35    2.56
  18   0   0  309.02    4.38
  18   0   1   -0.77    3.22
  18   0   2  212.14    3.91
  18   0   3    0.96    3.40
  18   0   4  227.46    4.21
  18   1   0   41.73    3.48
  18  -1   1  234.84    4.16
  18   1   1  221.54    4.03
  18   1   2   10.78    3.40
  18  -1   2   12.67    3.36
  18   1   3  225.90    3.40
  18  -1   3  243.80    4.13
   0   0   0    0.00    0.00
;
_shelx_hkl_checksum     13467
_shelx_res_file
;
TITL ip2-2743 in Pmn2(1)
    ip2-2743m.res
    created by SHELXL-2019/3 at 11:52:49 on 21-Aug-2024
CELL  0.71073  13.6667   4.4102  11.2816   90.000   90.000   90.000
ZERR     2.00   0.0017   0.0007   0.0014    0.000    0.000    0.000
LATT  -1
SYMM  1/2 - X, - Y, 1/2 + Z
SYMM  1/2 + X, - Y, 1/2 + Z
SYMM  - X,   Y,   Z
SFAC  C    H    N    O    BA
UNIT  12   20   12   14   2
MERG   2
OMIT     1   0  -1
OMIT     0   0  -2
SADI 0.02 N3 H1 N3 H2
DANG 1.93 0.02 C3 H1 C3 H2
SADI 0.02 O1W H1W O1W H2W O2W H3W O3W H4W
DANG 1.39 0.02 H1W H2W H3W H3W_$5 H4W H4W_$5
EQIV $1 0.5-X, 1-Y, 0.5+Z
EQIV $2 X, 1+Y, Z
EQIV $3 0.5-X, -Y, -0.5+Z
EQIV $4 0.5-X, -Y, 0.5+Z
EQIV $5 -X, Y, Z
EQIV $6 X, -1+Y, Z
RTAB H..O H1 O1_$1
RTAB H..O H2 O1W
RTAB H..O H1W O3W
RTAB H..O H2W O3W_$2
RTAB H..O H3W O2_$3
RTAB H..O H4W N2_$4
RTAB O..O N3 O1_$1
RTAB O..O N3 O1W
RTAB O..O O1W O3W
RTAB O..O O1W O3W_$2
RTAB O..O O2W O2_$3
RTAB O..O O3W N2_$4
RTAB XHY N3 H1 O1_$1
RTAB XHY N3 H2 O1W
RTAB XHY O1W H1W O3W
RTAB XHY O1W H2W O3W_$2
RTAB XHY O2W H3W O2_$3
RTAB XHY O3W H4W N2_$4
FREE BA1 N1
FREE BA1 N1_$5
FREE BA1 BA1_$2
FREE BA1 BA1_$6
FMAP   2
PLAN   12
SIZE     0.15   0.18   0.22
ACTA
BOND   $H
CONF
LIST   4
L.S.   8
TEMP  -100.00
WGHT    0.031800
FVAR       0.53489
BA1   5    0.000000    0.710829    0.460092    10.50000    0.01474    0.01439 =
         0.01620    0.00097    0.00000    0.00000
O1    4    0.124599    0.219287    0.496450    11.00000    0.02198    0.02586 =
         0.02482    0.00029   -0.00877   -0.00153
O2    4    0.356093    0.264080    0.788407    11.00000    0.03100    0.03447 =
         0.03590   -0.00405   -0.01975    0.00290
N1    3    0.154826    0.342832    0.595824    11.00000    0.01860    0.02097 =
         0.02171    0.00031   -0.00304   -0.00230
N2    3    0.344795   -0.137851    0.522961    11.00000    0.03588    0.04258 =
         0.03911   -0.00621    0.00313    0.01077
N3    3    0.231934    0.603613    0.797076    11.00000    0.03058    0.02901 =
         0.02337   -0.00449   -0.00367    0.00207
C1    1    0.238742    0.244743    0.637507    11.00000    0.01841    0.01897 =
         0.01986    0.00319   -0.00286   -0.00206
C2    1    0.297875    0.027103    0.574757    11.00000    0.02076    0.02684 =
         0.02346   -0.00046   -0.00462   -0.00061
C3    1    0.279633    0.373049    0.747979    11.00000    0.02109    0.02428 =
         0.01953    0.00218   -0.00433   -0.00536
O1W   4    0.000000    0.844020    0.708166    10.50000    0.08807    0.02158 =
         0.02403    0.00130    0.00000    0.00000
O2W   4    0.000000    0.209281    0.285568    10.50000    0.02636    0.03101 =
         0.02795   -0.00243    0.00000    0.00000
O3W   4    0.000000    0.357717    0.865285    10.50000    0.02835    0.03514 =
         0.02777    0.00811    0.00000    0.00000
H1    2    0.252510    0.681290    0.863657    11.00000    0.05089
H2    2    0.178197    0.666012    0.764583    11.00000    0.02656
H1W   2    0.000000    0.712427    0.763356    10.50000    0.04204
H2W   2    0.000000    1.018877    0.740366    10.50000    0.03606
H3W   2    0.050865    0.192266    0.242920    11.00000    0.07025
H4W   2    0.050797    0.333690    0.906359    11.00000    0.04845
HKLF 4
REM  ip2-2743 in Pmn2(1)
REM wR2 = 0.0429, GooF = S = 1.154, Restrained GooF = 1.150 for all data
REM R1 = 0.0169 for 1688 Fo > 4sig(Fo) and 0.0171 for all 1696 data
REM 119 parameters refined using 13 restraints
END
WGHT      0.0318      0.0000
REM Highest difference peak  0.724,  deepest hole -1.866,  1-sigma level  0.113
Q1    1   0.0000  0.5963  0.3824  10.50000  0.05    0.72
Q2    1   0.0000  0.5919  0.5357  10.50000  0.05    0.68
Q3    1   0.0000  0.8164  0.3752  10.50000  0.05    0.44
Q4    1   0.0617  0.7271  0.3813  11.00000  0.05    0.38
Q5    1   0.0000 -0.0586  0.3354  10.50000  0.05    0.37
Q6    1   0.0000  0.8250  0.5424  10.50000  0.05    0.34
Q7    1   0.0627  0.7232  0.5395  11.00000  0.05    0.34
Q8    1   0.0000  0.4551  0.5830  10.50000  0.05    0.33
Q9    1   0.0000  0.4659  0.3436  10.50000  0.05    0.33
Q10   1   0.0000  0.9604  0.5792  10.50000  0.05    0.31
Q11   1   0.1072  0.4069  0.6246  11.00000  0.05    0.30
Q12   1   0.1171  0.6429  0.5545  11.00000  0.05    0.28
;
_shelx_res_checksum     49779
