# Supplementary material for: Three-dimensional alkaline earth metal–organic framework poly[[μ-aqua-aqua­bis­(μ3-carba­moyl­cyano­nitro­somethanido)barium] monohydrate] and its thermal decomposition
Source: Acta Crystallogr E Crystallogr Commun. 2024 Aug 30;80(Pt 9):986–92. doi: 10.1107/S2056989024008375 (PMC11389675; doi:10.1107/S2056989024008375)
Supplement: Supplementary file 2 [file e-80-00986-Isup2.hkl]

data_I                                                                          
_shelx_title ' ip2-2743 in Pmn2(1)'                                             
_shelx_refln_list_code          4                                               
_shelx_F_calc_maximum      139.51                                               
_exptl_crystal_F_000       400.00                                               
_reflns_d_resolution_high  0.7230                                               
                                                                                
loop_                                                                           
 _space_group_symop_operation_xyz                                               
 'x, y, z'                                                                      
 '-x+1/2, -y, z+1/2'                                                            
 'x+1/2, -y, z+1/2'                                                             
 '-x, y, z'                                                                     
                                                                                
_cell_length_a    13.6667                                                       
_cell_length_b     4.4102                                                       
_cell_length_c    11.2816                                                       
_cell_angle_alpha  90.000                                                       
_cell_angle_beta   90.000                                                       
_cell_angle_gamma  90.000                                                       
                                                                                
_shelx_F_squared_multiplier     1.000                                           
                                                                                
loop_                                                                           
 _refln_index_h                                                                 
 _refln_index_k                                                                 
 _refln_index_l                                                                 
 _refln_F_squared_calc                                                          
 _refln_F_squared_meas                                                          
 _refln_F_squared_sigma                                                         
 _refln_observed_status                                                         
   1   0 -15        669.99        665.37        13.35 o                         
   3   0 -15        798.26        787.55        13.98 o                         
   0   1 -15        892.50        933.45        17.06 o                         
   1   1 -15         90.40        100.32         8.86 o                         
   2   1 -15        553.70        549.87        14.10 o                         
   3   1 -15         24.04         14.21         9.31 o                         
   4   1 -15        805.92        764.00        17.55 o                         
   0   0 -14        706.49        688.39        16.29 o                         
   2   0 -14        825.96        839.79        12.34 o                         
   4   0 -14        723.11        729.35        11.48 o                         
   6   0 -14        894.49        861.74        12.60 o                         
   8   0 -14        358.94        360.64        15.55 o                         
   0   1 -14        188.64        206.54        11.95 o                         
   1   1 -14        892.68        912.80        10.92 o                         
   2   1 -14         21.87         25.34         8.65 o                         
   3   1 -14        942.48        952.87         9.98 o                         
   4   1 -14         86.78         90.87         6.99 o                         
   5   1 -14        842.13        817.17         9.37 o                         
   6   1 -14         62.44         62.59         6.49 o                         
   7   1 -14        470.58        457.62        12.71 o                         
   0   2 -14        350.80        338.87        13.32 o                         
   1   2 -14        189.84        184.61        13.58 o                         
   2   2 -14        582.54        593.15        10.09 o                         
   3   2 -14        215.19        225.91         8.98 o                         
   4   2 -14        540.63        508.36        24.59 o                         
   5   2 -14        288.50        291.73        15.71 o                         
   1   0 -13       1071.46       1081.19        12.57 o                         
   3   0 -13       1272.56       1292.51        27.68 o                         
   5   0 -13       1441.28       1415.09        13.58 o                         
   7   0 -13        887.28        895.69        21.79 o                         
   0   1 -13       1555.83       1546.72        17.90 o                         
   1   1 -13         64.29         70.39         7.58 o                         
   2   1 -13       1059.80       1096.80         9.26 o                         
   3   1 -13         96.96        102.34         6.05 o                         
   4   1 -13        817.25        806.52         7.96 o                         
   5   1 -13         13.28         15.00         5.62 o                         
   6   1 -13       1037.96       1046.44        12.07 o                         
   7   1 -13        177.17        178.16         6.80 o                         
   8   1 -13        926.68        949.94        16.63 o                         
   9   1 -13         38.55         43.42         8.24 o                         
   0   2 -13        113.15        118.45        11.60 o                         
   1   2 -13        642.92        639.68         9.53 o                         
   2   2 -13        481.95        513.97         9.06 o                         
   3   2 -13        993.75        994.80        10.52 o                         
   4   2 -13        228.79        254.97        14.40 o                         
   5   2 -13        707.31        672.67         9.65 o                         
   6   2 -13        219.42        238.75         8.41 o                         
   7   2 -13        660.50        640.43         7.90 o                         
   8   2 -13        112.92        113.60         7.39 o                         
   0   3 -13        697.45        712.30        11.85 o                         
   1   3 -13        446.14        477.65        10.63 o                         
   2   3 -13        366.84        374.11        14.35 o                         
   3   3 -13        215.97        207.00         9.23 o                         
   4   3 -13        397.83        362.44        10.26 o                         
   0   0 -12       1762.90       1751.30        20.41 o                         
   2   0 -12       2081.69       2038.70        54.60 o                         
   4   0 -12       2389.08       2396.41        44.16 o                         
   6   0 -12       1482.80       1518.03        17.86 o                         
   8   0 -12       1624.42       1616.35        18.80 o                         
  12   0 -12       1313.61       1224.25        16.57 o                         
   0   1 -12        128.62        128.17        10.31 o                         
   1   1 -12       1802.49       1824.06        26.49 o                         
   2   1 -12         43.55         46.43         5.63 o                         
   3   1 -12        846.55        867.75         7.57 o                         
   4   1 -12        100.40        102.59         5.50 o                         
   5   1 -12        842.52        854.33         7.37 o                         
   6   1 -12         50.48         57.04         5.99 o                         
   7   1 -12       1630.23       1629.12        12.00 o                         
   8   1 -12         60.71         64.14         7.30 o                         
   9   1 -12        709.93        707.03         8.87 o                         
  10   1 -12         79.06         76.13         7.34 o                         
  11   1 -12        553.76        538.56        29.06 o                         
   0   2 -12       1314.19       1421.18        15.80 o                         
   1   2 -12        220.80        235.74         6.89 o                         
   2   2 -12        853.97        858.21         9.89 o                         
   3   2 -12        156.27        170.19         7.66 o                         
   4   2 -12       1296.32       1315.22        12.50 o                         
   5   2 -12        216.55        231.46         7.02 o                         
   6   2 -12        955.08        989.21        14.28 o                         
   7   2 -12        219.15        222.56         7.08 o                         
   8   2 -12        694.17        693.81         7.44 o                         
   9   2 -12         88.10         88.43         8.29 o                         
  10   2 -12        557.75        550.57         9.40 o                         
   0   3 -12        243.47        260.40        12.06 o                         
   1   3 -12        661.49        694.11         9.73 o                         
   2   3 -12        513.52        526.73        18.11 o                         
   3   3 -12        348.11        351.39         8.66 o                         
   4   3 -12        271.10        276.88         8.61 o                         
   5   3 -12        379.16        343.39         8.93 o                         
   6   3 -12        260.53        245.88         8.27 o                         
   7   3 -12        508.62        479.49         8.23 o                         
   1   0 -11       1609.28       1642.59        33.17 o                         
   3   0 -11       2245.11       2198.32        62.39 o                         
   5   0 -11       1911.60       2003.10        18.32 o                         
   7   0 -11       1474.67       1501.39        15.90 o                         
   9   0 -11       1351.22       1308.80        15.24 o                         
  13   0 -11        827.63        793.39        13.81 o                         
   0   1 -11       2276.74       2257.92       112.37 o                         
   1   1 -11         46.13         48.21         5.97 o                         
   2   1 -11       2113.91       2063.96        27.90 o                         
   3   1 -11        148.07        157.91         5.48 o                         
   4   1 -11        601.97        618.45         9.99 o                         
   5   1 -11         22.41         22.88         5.49 o                         
   6   1 -11       2047.97       2036.12        22.07 o                         
   7   1 -11         57.31         61.31         6.83 o                         
   8   1 -11       1406.08       1413.57        10.54 o                         
   9   1 -11         63.35         75.92         7.13 o                         
  10   1 -11        896.44        872.73         9.18 o                         
  11   1 -11         83.57         85.70         9.82 o                         
  12   1 -11        545.14        510.41        11.74 o                         
  13   1 -11         39.13         38.66        10.77 o                         
   0   2 -11        535.04        567.07        11.81 o                         
   1   2 -11       1171.03       1200.92        15.45 o                         
   2   2 -11        535.15        541.57        12.29 o                         
   3   2 -11       1405.65       1432.31        12.57 o                         
   4   2 -11        320.51        335.86         7.68 o                         
   5   2 -11       1255.10       1291.31        14.80 o                         
   6   2 -11        690.20        714.15         7.05 o                         
   7   2 -11        845.53        835.27         9.90 o                         
   8   2 -11        290.35        302.10         8.60 o                         
   9   2 -11        832.63        855.25        15.22 o                         
  10   2 -11        138.52        139.83         7.45 o                         
  11   2 -11        556.75        534.24         8.94 o                         
   0   3 -11        750.17        784.76        13.11 o                         
   1   3 -11        409.03        417.57        10.68 o                         
   2   3 -11        708.27        782.53         9.11 o                         
   3   3 -11        579.11        606.17        12.93 o                         
   4   3 -11        271.46        264.28         8.04 o                         
   5   3 -11        279.18        268.79         8.09 o                         
   6   3 -11        579.55        586.17         8.90 o                         
   7   3 -11        328.38        338.83         7.72 o                         
   8   3 -11        455.19        450.35         7.10 o                         
   9   3 -11        395.58        406.07         7.00 o                         
   0   4 -11        700.30        718.38        11.05 o                         
   1   4 -11        356.07        356.68         8.86 o                         
   2   4 -11        571.00        590.66         9.47 o                         
   3   4 -11        200.59        202.90         8.77 o                         
   4   4 -11        583.47        571.37        14.87 o                         
   0   0 -10       1793.53       1761.37        18.21 o                         
   2   0 -10       2327.03       2298.84        53.37 o                         
   4   0 -10       3467.22       3364.37        23.63 o                         
   6   0 -10       1597.72       1616.94        16.81 o                         
   8   0 -10       1246.18       1234.04        13.91 o                         
  12   0 -10        848.78        835.82        12.93 o                         
  14   0 -10        853.41        854.00        14.05 o                         
   0   1 -10        176.70        167.18        10.45 o                         
   1   1 -10       2284.27       2201.79        22.47 o                         
   2   1 -10        312.75        301.90         7.44 o                         
   3   1 -10       1157.96       1169.23         8.62 o                         
   4   1 -10        164.82        174.53         6.43 o                         
   5   1 -10       1330.01       1314.03        20.19 o                         
   6   1 -10        166.93        167.51         6.26 o                         
   7   1 -10       1678.12       1676.15        11.18 o                         
   8   1 -10        185.80        187.56         6.43 o                         
   9   1 -10       1258.84       1244.49        29.78 o                         
  10   1 -10        157.44        156.90         9.51 o                         
  11   1 -10        847.89        863.20         8.73 o                         
  12   1 -10        101.16        103.63         7.41 o                         
  13   1 -10        621.46        613.40        19.21 o                         
  14   1 -10         60.24         58.83        10.80 o                         
   0   2 -10       1005.95       1033.97        13.25 o                         
   1   2 -10        429.41        440.13         7.67 o                         
   2   2 -10       1530.26       1529.49        10.72 o                         
   3   2 -10        432.45        432.65         7.56 o                         
   4   2 -10       1941.67       1992.95        32.90 o                         
   5   2 -10        412.01        422.86         5.93 o                         
   6   2 -10        970.48       1011.99         9.38 o                         
   7   2 -10        301.30        302.55         7.66 o                         
   8   2 -10       1035.53       1037.69        24.06 o                         
   9   2 -10        222.30        228.87        10.14 o                         
  10   2 -10        792.17        811.22        20.39 o                         
  11   2 -10        173.44        173.19         7.49 o                         
  12   2 -10        724.75        701.96         9.09 o                         
  13   2 -10        195.42        190.00         8.81 o                         
   0   3 -10       1128.90       1114.78        11.78 o                         
   1   3 -10        854.07        869.59         7.51 o                         
   2   3 -10        765.88        802.75         8.76 o                         
   3   3 -10        927.80        966.38         9.15 o                         
   4   3 -10        849.89        862.47        23.87 o                         
   5   3 -10        538.32        553.39         7.11 o                         
   6   3 -10        620.41        642.97        14.53 o                         
   7   3 -10        654.62        649.48         8.48 o                         
   8   3 -10        567.81        573.31         9.10 o                         
   9   3 -10        674.55        657.24         7.67 o                         
  10   3 -10        634.79        622.85        32.94 o                         
  11   3 -10        425.54        414.76         8.97 o                         
   0   4 -10        372.01        376.48        11.99 o                         
   1   4 -10        715.04        715.79         8.93 o                         
   2   4 -10        246.94        240.38         6.97 o                         
   3   4 -10        582.23        563.36         7.84 o                         
   4   4 -10        332.07        346.16         7.81 o                         
   5   4 -10        741.19        733.11        12.67 o                         
   6   4 -10        310.74        292.23         8.97 o                         
   7   4 -10        480.12        484.09        15.11 o                         
   1   0  -9       2153.88       2081.12        81.91 o                         
   3   0  -9       2853.06       2813.65        21.74 o                         
   5   0  -9       2562.40       2530.19        19.19 o                         
   7   0  -9       1422.99       1398.77        15.20 o                         
   9   0  -9       1390.25       1357.00        13.81 o                         
  13   0  -9       1314.55       1385.45        15.34 o                         
  15   0  -9        384.13        411.22        12.23 o                         
   0   1  -9       3639.66       3393.92        42.29 o                         
   1   1  -9        215.51        216.39         5.91 o                         
   2   1  -9       2406.80       2319.71        11.88 o                         
   3   1  -9        136.64        141.49         6.25 o                         
   4   1  -9       4792.31       4498.25        58.16 o                         
   5   1  -9        415.73        430.17         6.90 o                         
   6   1  -9       1279.43       1303.30        37.64 o                         
   7   1  -9         40.59         40.26         5.62 o                         
   8   1  -9       2637.14       2598.73        18.18 o                         
   9   1  -9        327.37        334.11         9.33 o                         
  10   1  -9       1954.43       1934.97        11.20 o                         
  11   1  -9         54.28         55.78         6.24 o                         
  12   1  -9       1100.42       1060.33        14.68 o                         
  13   1  -9         54.65         60.48         6.87 o                         
  14   1  -9        693.67        717.68        12.79 o                         
  15   1  -9         55.69         51.31        11.01 o                         
   0   2  -9       1155.87       1161.86        13.11 o                         
   1   2  -9       1290.40       1284.29         9.63 o                         
   2   2  -9        156.88        160.87         5.46 o                         
   3   2  -9       1808.46       1750.61        19.24 o                         
   4   2  -9        810.33        802.76         7.23 o                         
   5   2  -9       1793.56       1776.33        19.45 o                         
   6   2  -9        355.95        374.45         9.16 o                         
   7   2  -9        821.47        854.12         8.86 o                         
   8   2  -9        356.36        353.47         8.39 o                         
   9   2  -9        808.31        812.75        16.79 o                         
  10   2  -9        272.52        282.38         9.59 o                         
  11   2  -9       1184.97       1160.39        27.87 o                         
  12   2  -9        217.22        209.44        10.66 o                         
  13   2  -9        405.19        388.62        15.05 o                         
  14   2  -9        254.08        250.83         8.29 o                         
   0   3  -9        973.67        971.26        12.58 o                         
   1   3  -9        759.66        784.52         8.42 o                         
   2   3  -9       1093.34       1094.71        12.90 o                         
   3   3  -9        910.97        933.20         8.71 o                         
   4   3  -9        848.70        897.23         7.88 o                         
   5   3  -9        607.98        609.06         8.79 o                         
   6   3  -9        783.93        764.71         7.49 o                         
   7   3  -9        498.74        515.79        10.52 o                         
   8   3  -9        683.59        699.86         8.71 o                         
   9   3  -9        710.42        722.04        24.41 o                         
  10   3  -9        670.48        672.56        12.04 o                         
  11   3  -9        308.42        300.58         7.00 o                         
  12   3  -9        445.99        446.44        27.05 o                         
   0   4  -9        477.61        511.53        11.88 o                         
   1   4  -9        173.39        170.48         7.71 o                         
   2   4  -9        928.15        951.61         9.44 o                         
   3   4  -9        789.24        798.79         9.05 o                         
   4   4  -9        691.26        694.80         8.87 o                         
   5   4  -9        174.26        185.41         7.89 o                         
   6   4  -9        677.40        669.68        16.00 o                         
   7   4  -9        354.63        356.87        12.34 o                         
   8   4  -9        451.37        456.45        12.79 o                         
   9   4  -9        109.83        102.00         7.22 o                         
   0   0  -8       2127.32       2091.36        20.83 o                         
   2   0  -8       4506.97       4099.67        56.24 o                         
   4   0  -8       3449.51       3340.04        22.75 o                         
   6   0  -8       3626.91       3522.32        23.38 o                         
   8   0  -8       1189.19       1226.28        12.93 o                         
  12   0  -8       1256.73       1201.39        13.88 o                         
  14   0  -8       1095.99       1031.87        11.71 o                         
  16   0  -8        586.79        561.58        13.14 o                         
   0   1  -8        130.40        133.52         7.97 o                         
   1   1  -8       4059.55       3828.28        47.22 o                         
   2   1  -8        291.31        311.55         6.77 o                         
   3   1  -8       4383.93       4314.14        24.68 o                         
   4   1  -8          6.24          7.04         5.72 o                         
   5   1  -8       3328.63       3265.07        15.29 o                         
   6   1  -8        343.08        346.97         6.40 o                         
   7   1  -8       2340.73       2299.38        12.31 o                         
   8   1  -8        180.74        187.17         8.39 o                         
   9   1  -8       2435.61       2400.30        16.57 o                         
  10   1  -8         25.76         33.65         5.82 o                         
  11   1  -8       1806.00       1774.48        16.13 o                         
  12   1  -8        190.89        189.64         6.62 o                         
  13   1  -8       1077.33       1051.86        35.88 o                         
  14   1  -8         58.76         68.79         9.96 o                         
  15   1  -8        725.02        716.77        12.86 o                         
   0   2  -8        990.08       1003.63        12.62 o                         
   1   2  -8        163.69        156.48         6.43 o                         
   2   2  -8       2883.14       2764.91        95.53 o                         
   3   2  -8       1134.37       1107.57        15.95 o                         
   4   2  -8       1760.52       1805.94        24.90 o                         
   5   2  -8        243.71        240.61         6.87 o                         
   6   2  -8       1900.95       1855.33        20.85 o                         
   7   2  -8        252.15        260.63         8.42 o                         
   8   2  -8       1048.57       1071.95         8.10 o                         
   9   2  -8        343.07        342.11        14.33 o                         
  10   2  -8       1054.32       1090.42        12.09 o                         
  11   2  -8        394.55        412.48        10.42 o                         
  12   2  -8       1068.18       1077.10         9.17 o                         
  13   2  -8        114.67        110.63         5.23 o                         
  14   2  -8        616.67        598.25         8.64 o                         
  15   2  -8        197.43        184.93        11.64 o                         
   0   3  -8       1379.90       1385.87        13.84 o                         
   1   3  -8       1038.36       1068.45        18.87 o                         
   2   3  -8        618.14        610.67         6.76 o                         
   3   3  -8       1282.96       1333.93        11.36 o                         
   4   3  -8        528.15        523.63         8.74 o                         
   5   3  -8       1061.20       1089.06        11.77 o                         
   6   3  -8       1082.44       1079.38         7.26 o                         
   7   3  -8        605.63        626.18         8.25 o                         
   8   3  -8        501.41        517.10         9.61 o                         
   9   3  -8        943.25        966.12         9.14 o                         
  10   3  -8        441.18        436.06        17.11 o                         
  11   3  -8        513.98        529.18        16.97 o                         
  12   3  -8        456.57        444.32        12.09 o                         
  13   3  -8        531.06        520.38        13.00 o                         
   0   4  -8        278.42        284.58        10.77 o                         
   1   4  -8        625.13        615.37        23.86 o                         
   2   4  -8        299.75        311.43         6.54 o                         
   3   4  -8        900.11        948.39        19.36 o                         
   4   4  -8        385.30        397.28         7.94 o                         
   5   4  -8        784.70        763.09        10.24 o                         
   6   4  -8        369.19        364.09         5.75 o                         
   7   4  -8        406.95        404.92         8.26 o                         
   8   4  -8        125.15        142.86        11.57 o                         
   9   4  -8        621.42        608.09        14.76 o                         
  10   4  -8        345.01        327.39         7.71 o                         
   0   5  -8        805.30        796.99        11.43 o                         
   1   5  -8         90.26         89.06         7.06 o                         
   2   5  -8        749.37        761.03        28.36 o                         
   3   5  -8         55.54         55.62         8.68 o                         
   4   5  -8        794.58        740.24        18.52 o                         
   1   0  -7       6768.33       5830.87       100.47 o                         
   3   0  -7       3607.25       3573.00        24.85 o                         
   5   0  -7       3426.17       3227.49        21.74 o                         
   7   0  -7       7710.01       7136.07        36.35 o                         
   9   0  -7        973.49        990.42        11.64 o                         
  13   0  -7       2087.39       2020.54        17.90 o                         
  15   0  -7       1063.34       1037.19        13.91 o                         
   0   1  -7       1949.90       1858.91        41.21 o                         
   1   1  -7        292.13        310.03         6.32 o                         
   2   1  -7       4906.22       4772.80        20.08 o                         
   3   1  -7        386.07        395.67        10.40 o                         
   4   1  -7       3188.79       3214.17        15.28 o                         
   5   1  -7        142.38        143.03         5.77 o                         
   6   1  -7       2330.83       2330.44        32.70 o                         
   7   1  -7        352.06        365.40         8.70 o                         
   8   1  -7       2206.33       2149.31        15.34 o                         
   9   1  -7         49.09         50.43         5.40 o                         
  10   1  -7       2225.43       2113.02        10.69 o                         
  11   1  -7        248.61        251.16         9.28 o                         
  12   1  -7       1303.34       1272.80         9.13 o                         
  13   1  -7         45.38         46.85         6.39 o                         
  14   1  -7        735.74        742.92         9.96 o                         
  15   1  -7        140.61        133.99        10.75 o                         
  16   1  -7       1007.74       1068.19        12.18 o                         
   0   2  -7        294.65        280.36         9.51 o                         
   1   2  -7       3048.89       3062.12        59.47 o                         
   2   2  -7       1141.74       1127.95         9.67 o                         
   3   2  -7       1692.39       1680.28         9.06 o                         
   4   2  -7        333.03        356.43         7.12 o                         
   5   2  -7       2808.93       2777.07        14.30 o                         
   6   2  -7        729.69        740.14        18.44 o                         
   7   2  -7       2086.17       2112.31        49.89 o                         
   8   2  -7        366.52        389.32        15.41 o                         
   9   2  -7       1240.15       1283.78        12.34 o                         
  10   2  -7        370.94        358.19         7.44 o                         
  11   2  -7       1105.46       1088.22         8.04 o                         
  12   2  -7        308.41        309.93         7.07 o                         
  13   2  -7       1169.39       1173.61        27.53 o                         
  14   2  -7        126.00        128.34        12.32 o                         
  15   2  -7        645.55        632.77         9.00 o                         
   0   3  -7       2879.44       2894.01        19.15 o                         
   1   3  -7       1164.63       1168.30         8.93 o                         
   2   3  -7        919.10        869.33         8.08 o                         
   3   3  -7       1146.42       1133.34        14.50 o                         
   4   3  -7       1320.07       1345.19        20.41 o                         
   5   3  -7        748.48        768.77        13.21 o                         
   6   3  -7       1049.43       1035.05         6.90 o                         
   7   3  -7       1273.89       1276.02        30.62 o                         
   8   3  -7       1114.34       1127.11         9.26 o                         
   9   3  -7        422.81        438.31        18.42 o                         
  10   3  -7        622.88        638.03         9.23 o                         
  11   3  -7        633.24        636.17        11.60 o                         
  12   3  -7        540.52        520.16        24.34 o                         
  13   3  -7        415.26        412.96         8.60 o                         
  14   3  -7        565.81        535.54        13.11 o                         
   0   4  -7       1018.96       1043.41        12.69 o                         
   1   4  -7        371.11        394.26        30.92 o                         
   2   4  -7       1025.90       1047.60         8.14 o                         
   3   4  -7        499.61        504.26        18.21 o                         
   4   4  -7       1192.26       1180.56        15.87 o                         
   5   4  -7        503.19        514.66         6.21 o                         
   6   4  -7        740.41        769.92        13.45 o                         
   7   4  -7        143.86        146.59         4.99 o                         
   8   4  -7        797.71        787.62        25.56 o                         
   9   4  -7        486.29        495.58         7.33 o                         
  10   4  -7        600.13        577.89        11.67 o                         
  11   4  -7        155.91        160.73         8.45 o                         
   0   5  -7        344.42        382.94        12.48 o                         
   1   5  -7        902.92        899.48        17.44 o                         
   2   5  -7         76.01         65.46         6.83 o                         
   3   5  -7        625.76        665.51         9.39 o                         
   4   5  -7         67.43         66.38         6.87 o                         
   5   5  -7        845.19        830.71        57.25 o                         
   6   5  -7        184.35        182.30        11.41 o                         
   0   0  -6       9275.76       7171.24        46.66 o                         
   2   0  -6       2142.33       2051.30        19.61 o                         
   4   0  -6       4425.63       4393.55        27.02 o                         
   6   0  -6       2717.62       2602.44        18.63 o                         
   8   0  -6       5051.81       4738.11        26.67 o                         
  12   0  -6       2057.80       2067.76        17.86 o                         
  14   0  -6       1515.05       1504.05        15.27 o                         
  16   0  -6        984.29       1027.96        14.16 o                         
   0   1  -6       1269.32       1271.86        14.44 o                         
   1   1  -6       4841.32       4504.19        41.89 o                         
   2   1  -6         14.81         18.04         5.93 o                         
   3   1  -6       2438.46       2434.37        39.41 o                         
   4   1  -6        344.30        348.22         6.54 o                         
   5   1  -6       3020.10       3025.69        44.97 o                         
   6   1  -6        220.16        230.06         8.25 o                         
   7   1  -6       3509.58       3496.59        20.20 o                         
   8   1  -6        211.40        219.15         5.84 o                         
   9   1  -6       2094.75       2036.60        35.06 o                         
  10   1  -6        112.75        109.87         4.77 o                         
  11   1  -6       1564.06       1490.79        12.83 o                         
  12   1  -6        107.04        108.50         5.98 o                         
  13   1  -6       1492.72       1437.61        12.71 o                         
  14   1  -6         85.52         84.45         9.61 o                         
  15   1  -6       1043.45       1085.42        10.54 o                         
  16   1  -6         33.46         35.59         6.34 o                         
  17   1  -6        577.92        607.50         8.29 o                         
   0   2  -6       5581.83       5286.38        29.26 o                         
   1   2  -6       1551.10       1509.90        18.05 o                         
   2   2  -6       2269.26       2270.89        32.04 o                         
   3   2  -6       2049.30       2035.81        24.70 o                         
   4   2  -6       2259.90       2282.98        12.60 o                         
   5   2  -6       1523.72       1527.21        16.27 o                         
   6   2  -6       2725.44       2697.39        12.11 o                         
   7   2  -6        654.20        662.29         9.35 o                         
   8   2  -6       2616.36       2513.52        14.89 o                         
   9   2  -6       1320.73       1327.08        12.30 o                         
  10   2  -6       1074.23       1061.83        22.54 o                         
  11   2  -6        433.54        435.20        16.11 o                         
  12   2  -6       1266.40       1255.48         9.09 o                         
  13   2  -6        379.47        374.53         7.34 o                         
  14   2  -6       1043.30       1085.85        16.95 o                         
  15   2  -6        252.82        261.53        10.75 o                         
  16   2  -6        705.52        739.14        13.21 o                         
   0   3  -6       2059.87       2041.48        15.62 o                         
   1   3  -6       1372.35       1388.15        34.39 o                         
   2   3  -6       1038.05       1060.54        14.63 o                         
   3   3  -6       1043.04       1023.20        22.22 o                         
   4   3  -6        765.41        750.26         9.61 o                         
   5   3  -6        901.57        909.36         6.92 o                         
   6   3  -6       1133.03       1141.70        18.63 o                         
   7   3  -6       1409.25       1445.95        43.66 o                         
   8   3  -6        816.40        801.86         8.06 o                         
   9   3  -6        467.81        470.81        10.31 o                         
  10   3  -6        328.68        353.09        10.10 o                         
  11   3  -6        785.61        808.73        11.24 o                         
  12   3  -6        567.44        561.64        14.37 o                         
  13   3  -6        323.25        325.70         8.02 o                         
  14   3  -6        392.23        373.73         7.29 o                         
   0   4  -6       1113.14       1122.50        12.72 o                         
   1   4  -6       1493.93       1488.16         9.82 o                         
   2   4  -6        717.08        741.19        13.91 o                         
   3   4  -6       1630.01       1669.47         9.39 o                         
   4   4  -6        524.81        540.37        19.40 o                         
   5   4  -6       1141.85       1166.72        24.48 o                         
   6   4  -6        696.89        708.92         6.94 o                         
   7   4  -6       1237.11       1226.08        16.84 o                         
   8   4  -6        687.72        686.88         7.00 o                         
   9   4  -6        921.34        958.03        31.67 o                         
  10   4  -6        245.85        244.21         8.65 o                         
  11   4  -6        703.96        695.00        13.04 o                         
  12   4  -6        337.87        323.40         8.95 o                         
   0   5  -6        780.67        841.94        13.42 o                         
   1   5  -6        149.32        152.51         6.80 o                         
   2   5  -6       1047.14        994.09         8.84 o                         
   3   5  -6        119.40        128.19         8.02 o                         
   4   5  -6        669.74        651.30         8.00 o                         
   5   5  -6         74.51         69.70         8.14 o                         
   6   5  -6        918.26        887.15        25.25 o                         
   7   5  -6        167.84        173.86         7.68 o                         
   8   5  -6        535.34        488.32        13.96 o                         
   1   0  -5      13113.39      10422.11        56.52 o                         
   3   0  -5       4648.20       4422.14        28.98 o                         
   5   0  -5       7974.43       7515.42        38.38 o                         
   7   0  -5       5060.15       4881.31        27.12 o                         
  11   0  -5       1797.14       1720.09        15.94 o                         
  13   0  -5       2374.76       2287.69        18.80 o                         
  15   0  -5       2001.86       2053.82        18.07 o                         
  17   0  -5        927.81        893.46        11.50 o                         
   0   1  -5       3901.51       3738.05        26.32 o                         
   1   1  -5        360.01        374.88         8.80 o                         
   2   1  -5       3861.57       3890.74        56.17 o                         
   3   1  -5       1022.47       1077.63         9.89 o                         
   4   1  -5       2826.77       2832.64        31.98 o                         
   5   1  -5        367.11        365.24         6.44 o                         
   6   1  -5       4019.32       3958.42        20.90 o                         
   7   1  -5        280.12        308.28         6.12 o                         
   8   1  -5       2050.00       2009.53        11.45 o                         
   9   1  -5        416.33        434.58         6.42 o                         
  10   1  -5       2492.91       2398.26        17.04 o                         
  11   1  -5        133.53        140.15         5.66 o                         
  12   1  -5       1280.41       1283.64        14.84 o                         
  13   1  -5        168.47        166.16         9.23 o                         
  14   1  -5       1549.20       1536.66        14.85 o                         
  15   1  -5         45.21         47.01         7.11 o                         
  16   1  -5        648.57        658.71        24.62 o                         
  17   1  -5         96.93        103.57         6.98 o                         
   0   2  -5       1786.30       1762.45        15.34 o                         
   1   2  -5       5006.63       4806.56        17.08 o                         
   2   2  -5        513.40        512.65         9.71 o                         
   3   2  -5       3206.53       3315.33        15.13 o                         
   4   2  -5        817.17        896.43        20.22 o                         
   5   2  -5       2495.89       2533.18        12.37 o                         
   6   2  -5        781.43        797.41         6.89 o                         
   7   2  -5       3687.01       3683.28        18.73 o                         
   8   2  -5        635.18        627.57         9.65 o                         
   9   2  -5       2392.64       2373.48        55.78 o                         
  10   2  -5        258.22        245.45         5.18 o                         
  11   2  -5       1028.96       1004.74        13.32 o                         
  12   2  -5        283.73        284.43         6.63 o                         
  13   2  -5       1507.29       1493.61         9.66 o                         
  14   2  -5        372.61        384.31         7.52 o                         
  15   2  -5        766.05        747.05        25.78 o                         
  16   2  -5         81.98         89.93        11.15 o                         
   0   3  -5       1116.72       1111.53        12.13 o                         
   1   3  -5       1431.93       1403.40        25.13 o                         
   2   3  -5       2323.31       2364.64        16.46 o                         
   3   3  -5       1387.42       1349.19         7.39 o                         
   4   3  -5       1026.55       1012.54        14.32 o                         
   5   3  -5       1639.99       1605.84        10.40 o                         
   6   3  -5       1700.38       1678.26         9.28 o                         
   7   3  -5        616.27        603.03        25.52 o                         
   8   3  -5       1016.17       1015.76         9.65 o                         
   9   3  -5       1242.78       1273.95        11.99 o                         
  10   3  -5        781.38        763.76        22.04 o                         
  11   3  -5        644.73        635.02        30.88 o                         
  12   3  -5        718.97        692.38        18.30 o                         
  13   3  -5        405.28        421.32         7.91 o                         
  14   3  -5        517.37        536.47        25.50 o                         
  15   3  -5        484.89        472.43        35.25 o                         
   0   4  -5       2077.23       2127.46        16.25 o                         
   1   4  -5        736.23        749.01        15.68 o                         
   2   4  -5       1086.27       1061.70         9.26 o                         
   3   4  -5        559.02        577.85         9.66 o                         
   4   4  -5       1124.85       1103.08        15.36 o                         
   5   4  -5        461.40        469.22         5.66 o                         
   6   4  -5       1240.22       1223.64         6.99 o                         
   7   4  -5        505.18        517.00         7.07 o                         
   8   4  -5        965.53        948.33         6.45 o                         
   9   4  -5        357.10        362.35        10.87 o                         
  10   4  -5        726.60        736.49        23.00 o                         
  11   4  -5        250.95        236.51         5.97 o                         
  12   4  -5        534.60        531.83        11.62 o                         
   0   5  -5        105.33        121.29        11.11 o                         
   1   5  -5        908.50        884.04         9.28 o                         
   2   5  -5        245.03        255.75        13.44 o                         
   3   5  -5       1045.05       1048.66        15.83 o                         
   4   5  -5         98.22        111.54         7.83 o                         
   5   5  -5        696.46        681.33         9.11 o                         
   6   5  -5        242.15        234.66         8.03 o                         
   7   5  -5        888.78        880.20        30.22 o                         
   8   5  -5         60.66         60.44         6.91 o                         
   0   0  -4       7807.25       6760.26        45.30 o                         
   2   0  -4      13535.15      11532.14        60.12 o                         
   4   0  -4       6370.88       6246.81        35.37 o                         
   6   0  -4       3653.04       3489.39        22.54 o                         
   8   0  -4       4451.00       4227.10        24.71 o                         
  10   0  -4       3734.89       3641.44        26.81 o                         
  12   0  -4       1545.23       1529.70        14.82 o                         
  14   0  -4       1304.69       1286.89        14.16 o                         
  16   0  -4       1422.05       1451.30        15.73 o                         
  18   0  -4        836.47        867.63        14.65 o                         
   0   1  -4        126.20        132.05         9.86 o                         
   1   1  -4       8199.08       7773.84        30.41 o                         
   2   1  -4        413.99        479.10        10.91 o                         
   3   1  -4       8755.54       8503.23        83.38 o                         
   4   1  -4        527.69        601.55         7.03 o                         
   5   1  -4       8094.96       7941.59        33.69 o                         
   6   1  -4        475.75        525.86         6.85 o                         
   7   1  -4       4910.69       4818.51        50.87 o                         
   8   1  -4          7.18         11.08         5.12 o                         
   9   1  -4       3103.37       3099.76        88.97 o                         
  10   1  -4        450.69        453.95         5.79 o                         
  11   1  -4       3183.47       3036.94       101.66 o                         
  12   1  -4         21.25         20.06         5.65 o                         
  13   1  -4       2436.54       2378.04        17.72 o                         
  14   1  -4        101.89        104.78         8.32 o                         
  15   1  -4       1118.62       1122.43        36.00 o                         
  16   1  -4         75.93         76.05         6.17 o                         
  17   1  -4        829.68        825.51        11.17 o                         
   0   2  -4       4723.33       4673.38        25.55 o                         
   1   2  -4       2010.52       1974.62        16.31 o                         
   2   2  -4       3496.63       3461.66        63.98 o                         
   3   2  -4        516.92        539.87         7.82 o                         
   4   2  -4       4162.22       4389.63       136.47 o                         
   5   2  -4       1076.77       1159.21        11.48 o                         
   6   2  -4       2508.39       2569.13        15.62 o                         
   7   2  -4       1001.61        993.14         8.70 o                         
   8   2  -4       2126.76       2145.80        60.68 o                         
   9   2  -4        500.78        526.51         6.62 o                         
  10   2  -4       2624.36       2608.59        17.77 o                         
  11   2  -4        462.67        438.31         6.72 o                         
  12   2  -4        752.10        753.19         7.51 o                         
  13   2  -4        488.13        490.80        12.74 o                         
  14   2  -4       1005.01        972.84        59.40 o                         
  15   2  -4        304.69        308.56        10.73 o                         
  16   2  -4        894.95        915.83        13.46 o                         
  17   2  -4        102.87        110.01         6.40 o                         
   0   3  -4        406.72        400.66         7.76 o                         
   1   3  -4       1363.22       1435.53         9.39 o                         
   2   3  -4       1591.94       1520.87        20.98 o                         
   3   3  -4       2082.67       2067.46        30.48 o                         
   4   3  -4       1473.89       1462.56         7.55 o                         
   5   3  -4       1981.56       1993.15        11.76 o                         
   6   3  -4        700.24        695.63        10.28 o                         
   7   3  -4        728.00        722.16        10.31 o                         
   8   3  -4        817.89        840.88        20.20 o                         
   9   3  -4       1277.48       1302.70         8.85 o                         
  10   3  -4        786.18        786.93        37.08 o                         
  11   3  -4        957.63        964.55        20.80 o                         
  12   3  -4        572.23        592.22        17.70 o                         
  13   3  -4        599.04        633.44        39.27 o                         
  14   3  -4        333.85        348.12        13.60 o                         
  15   3  -4        405.14        419.91        38.33 o                         
   0   4  -4        586.73        621.67        10.77 o                         
   1   4  -4       1537.86       1533.53        16.50 o                         
   2   4  -4        904.43        932.71        34.43 o                         
   3   4  -4       1042.62       1024.21        14.04 o                         
   4   4  -4        481.73        536.57        23.70 o                         
   5   4  -4        998.34        998.37        15.55 o                         
   6   4  -4        630.05        608.42         7.35 o                         
   7   4  -4       1308.70       1284.22         8.64 o                         
   8   4  -4        605.68        603.56         8.70 o                         
   9   4  -4        802.62        792.89         7.65 o                         
  10   4  -4        231.85        237.95         8.15 o                         
  11   4  -4        562.38        562.91         8.43 o                         
  12   4  -4        363.92        350.57        19.82 o                         
  13   4  -4        657.87        656.63         9.12 o                         
   0   5  -4       1199.57       1203.73        14.19 o                         
   1   5  -4         18.56         25.71         6.10 o                         
   2   5  -4        969.72        992.02        17.56 o                         
   3   5  -4        283.45        296.98        17.55 o                         
   4   5  -4       1344.68       1314.54        29.03 o                         
   5   5  -4         35.70         37.80         6.34 o                         
   6   5  -4        840.17        826.82         7.86 o                         
   7   5  -4         40.47         42.86         6.45 o                         
   8   5  -4        720.33        718.47        22.21 o                         
   9   5  -4         82.38         95.44         8.65 o                         
   1   0  -3       4920.97       4670.30        40.65 o                         
   3   0  -3      10667.06       9818.38        51.73 o                         
   5   0  -3       5154.61       4926.75        29.50 o                         
   7   0  -3       2151.79       2015.86        15.87 o                         
   9   0  -3       5614.42       5504.17        40.09 o                         
  11   0  -3       3264.66       3201.31        23.38 o                         
  13   0  -3        712.97        756.24        11.15 o                         
  15   0  -3       1773.04       1789.44        16.85 o                         
  17   0  -3       1232.19       1252.21        15.38 o                         
   0   1  -3      10387.27       9627.57        51.97 o                         
   1   1  -3        945.95       1046.09        12.60 o                         
   2   1  -3       6574.06       6596.50       153.60 o                         
   3   1  -3       1362.41       1519.47        11.39 o                         
   4   1  -3      14592.48      13235.07        49.18 o                         
   5   1  -3        975.54       1105.94        12.20 o                         
   6   1  -3       4537.30       4322.84        16.18 o                         
   7   1  -3        251.09        258.08         5.88 o                         
   8   1  -3       3665.08       3764.90       105.73 o                         
   9   1  -3        303.80        306.11         5.82 o                         
  10   1  -3       2714.21       2688.60        58.21 o                         
  11   1  -3        187.78        189.51         4.92 o                         
  12   1  -3       3924.68       3815.15        23.17 o                         
  13   1  -3        214.56        217.20         9.40 o                         
  14   1  -3       1194.25       1148.07        40.56 o                         
  15   1  -3         32.64         42.45         6.74 o                         
  16   1  -3       1053.03       1073.55        27.53 o                         
  17   1  -3        159.16        159.35        10.08 o                         
  18   1  -3        862.49        892.17        23.51 o                         
   0   2  -3       1828.74       1816.84        16.08 o                         
   1   2  -3       2810.30       2811.92        32.89 o                         
   2   2  -3        633.79        650.46         7.60 o                         
   3   2  -3       5425.08       5598.03       201.03 o                         
   4   2  -3        827.18        837.64        11.25 o                         
   5   2  -3       1638.62       1672.59        13.28 o                         
   6   2  -3        921.94        952.67         7.95 o                         
   7   2  -3       2554.58       2460.39        38.24 o                         
   8   2  -3        885.08        893.17        10.07 o                         
   9   2  -3       2119.37       2095.39        12.08 o                         
  10   2  -3        281.02        296.87         6.06 o                         
  11   2  -3       2000.50       2002.70        33.73 o                         
  12   2  -3        601.88        594.96         6.21 o                         
  13   2  -3        616.69        621.08         7.42 o                         
  14   2  -3        219.95        226.06         6.85 o                         
  15   2  -3       1019.69       1064.24        13.04 o                         
  16   2  -3        197.21        205.32         8.15 o                         
  17   2  -3        723.16        774.62        20.10 o                         
   0   3  -3        999.42       1033.58        11.95 o                         
   1   3  -3       1555.97       1517.32        15.17 o                         
   2   3  -3       2456.34       2364.13        21.33 o                         
   3   3  -3       2579.57       2560.55        47.77 o                         
   4   3  -3       3819.26       3742.55        29.67 o                         
   5   3  -3       2091.24       2129.95        14.40 o                         
   6   3  -3       1096.49       1163.15        11.57 o                         
   7   3  -3        864.34        880.33        22.13 o                         
   8   3  -3       1087.24       1075.57        26.76 o                         
   9   3  -3       1186.48       1189.80        45.28 o                         
  10   3  -3       1341.20       1325.92        24.13 o                         
  11   3  -3       1111.15       1081.57        37.43 o                         
  12   3  -3       1152.70       1141.42        10.01 o                         
  13   3  -3        555.11        563.72         7.88 o                         
  14   3  -3        413.09        424.52         8.01 o                         
  15   3  -3        466.33        497.54        44.29 o                         
  16   3  -3        459.34        482.42        13.11 o                         
   0   4  -3       1618.57       1609.78        14.58 o                         
   1   4  -3        714.68        737.54         8.01 o                         
   2   4  -3       1388.70       1360.17        11.69 o                         
   3   4  -3        440.92        452.47         9.23 o                         
   4   4  -3        859.59        887.26        46.96 o                         
   5   4  -3        579.04        566.81         8.53 o                         
   6   4  -3       1392.05       1395.50         9.69 o                         
   7   4  -3        567.21        569.50         6.39 o                         
   8   4  -3        907.81        918.46         8.88 o                         
   9   4  -3        339.41        354.85         9.30 o                         
  10   4  -3        777.68        740.46        17.67 o                         
  11   4  -3        397.18        394.55        23.79 o                         
  12   4  -3        544.44        565.46        34.90 o                         
  13   4  -3        137.56        136.13        16.15 o                         
   0   5  -3        111.19        116.95        10.59 o                         
   1   5  -3       1066.57       1075.66        35.70 o                         
   2   5  -3        117.59        118.79         7.48 o                         
   3   5  -3       1634.62       1634.98        11.05 o                         
   4   5  -3        568.37        589.74        19.26 o                         
   5   5  -3       1150.45       1124.13        21.20 o                         
   6   5  -3         19.36         26.79         7.58 o                         
   7   5  -3        871.81        847.94         7.81 o                         
   8   5  -3        102.10        104.59         6.70 o                         
   9   5  -3        769.96        767.91        14.96 o                         
  10   5  -3        194.86        196.72        16.11 o                         
   2   0  -2      14309.14      11582.58        64.70 o                         
   4   0  -2       3382.89       3565.52        26.11 o                         
   6   0  -2       7074.80       6714.55        35.79 o                         
   8   0  -2       4139.48       4152.45        33.03 o                         
  10   0  -2       3607.96       3747.55        28.21 o                         
  12   0  -2       1936.59       1950.32        17.41 o                         
  14   0  -2       1482.92       1551.30        15.38 o                         
  16   0  -2       1609.20       1692.51        16.64 o                         
  18   0  -2        816.34        869.83        14.33 o                         
   0   1  -2       2222.68       2425.74        20.49 o                         
   1   1  -2       3164.27       3474.39       111.78 o                         
   2   1  -2       3966.95       4353.80        21.60 o                         
   3   1  -2      18250.13      16326.14        59.77 o                         
   4   1  -2       1411.79       1511.91        13.88 o                         
   5   1  -2       6265.69       6246.01        50.38 o                         
   6   1  -2        578.65        622.66         6.64 o                         
   7   1  -2       2693.20       2698.46        12.13 o                         
   8   1  -2        265.88        263.34         5.30 o                         
   9   1  -2       2623.15       2651.80        28.50 o                         
  10   1  -2        436.14        430.63         5.59 o                         
  11   1  -2       4087.06       4133.85        23.80 o                         
  12   1  -2        257.45        264.03         8.81 o                         
  13   1  -2       2071.71       2058.02        39.92 o                         
  14   1  -2         77.85         79.81         5.39 o                         
  15   1  -2       1086.11       1093.37        18.09 o                         
  16   1  -2        147.76        155.62         7.36 o                         
  17   1  -2        977.19       1016.36        10.01 o                         
  18   1  -2         34.90         37.97         5.94 o                         
   0   2  -2       3695.59       3583.45        22.61 o                         
   1   2  -2       1851.80       1916.81        10.57 o                         
   2   2  -2       4743.69       4896.06        24.49 o                         
   3   2  -2       1199.97       1239.67        13.46 o                         
   4   2  -2       2268.92       2298.17        15.80 o                         
   5   2  -2        637.15        629.99        21.20 o                         
   6   2  -2       3121.80       3102.23        12.78 o                         
   7   2  -2       2127.63       2182.28        10.55 o                         
   8   2  -2       2570.52       2497.88        53.02 o                         
   9   2  -2        297.95        301.94        12.65 o                         
  10   2  -2       2364.98       2259.61        21.95 o                         
  11   2  -2        677.43        695.55         9.56 o                         
  12   2  -2       1058.73       1023.20         8.03 o                         
  13   2  -2        314.45        328.06         6.59 o                         
  14   2  -2       1045.86       1053.40        12.65 o                         
  15   2  -2        315.20        331.60        10.91 o                         
  16   2  -2        867.49        866.15        29.52 o                         
  17   2  -2        141.63        146.69         7.32 o                         
   0   3  -2       1155.36       1093.00        11.15 o                         
   1   3  -2       1948.47       1929.77        20.51 o                         
   2   3  -2       3270.38       3227.55       189.20 o                         
   3   3  -2       2698.83       2726.09        12.55 o                         
   4   3  -2       2789.99       2744.12        15.08 o                         
   5   3  -2       3126.36       3102.28        87.43 o                         
   6   3  -2       1541.60       1532.10         8.73 o                         
   7   3  -2        876.98        881.19        15.75 o                         
   8   3  -2       1152.02       1155.71         8.25 o                         
   9   3  -2       1495.84       1493.80         9.09 o                         
  10   3  -2       1229.46       1217.81        21.99 o                         
  11   3  -2        916.78        907.75        12.25 o                         
  12   3  -2        916.09        909.48         8.18 o                         
  13   3  -2       1190.56       1140.25        16.27 o                         
  14   3  -2        422.52        423.84         9.04 o                         
  15   3  -2        308.17        302.55        14.09 o                         
  16   3  -2        488.79        508.42        13.11 o                         
   0   4  -2        917.19        934.77        10.24 o                         
   1   4  -2       1921.09       1922.10        18.61 o                         
   2   4  -2        720.85        753.38         8.58 o                         
   3   4  -2       1334.91       1319.34        20.43 o                         
   4   4  -2        984.26        949.71         7.00 o                         
   5   4  -2       1321.71       1272.74        15.67 o                         
   6   4  -2        627.27        627.11         5.99 o                         
   7   4  -2       1412.76       1418.37        16.90 o                         
   8   4  -2        492.10        483.92         8.14 o                         
   9   4  -2       1082.54       1036.38        10.85 o                         
  10   4  -2        628.20        607.23        26.77 o                         
  11   4  -2        702.37        705.13        13.56 o                         
  12   4  -2        157.96        141.44        22.16 o                         
  13   4  -2        593.68        619.50        32.23 o                         
  14   4  -2        269.91        264.23        16.24 o                         
   0   5  -2       1337.17       1347.56        14.61 o                         
   1   5  -2        207.58        214.89         7.55 o                         
   2   5  -2       1077.64       1083.65        25.57 o                         
   3   5  -2        257.42        253.90         5.81 o                         
   4   5  -2       1666.46       1655.90        22.65 o                         
   5   5  -2        373.67        391.08        15.05 o                         
   6   5  -2        920.74        930.43        16.59 o                         
   7   5  -2         62.00         79.38         6.80 o                         
   8   5  -2        850.10        793.37         9.02 o                         
   9   5  -2        187.21        186.84         8.70 o                         
  10   5  -2        719.55        720.28        13.24 o                         
   0   6  -2         16.97         28.07        12.44 o                         
   1   6  -2        787.45        751.70        44.13 o                         
   3   0  -1       6506.23       6135.69        42.12 o                         
   7   0  -1       9168.07       9183.60        65.15 o                         
   9   0  -1       4646.93       4616.23        33.24 o                         
  11   0  -1       1920.32       2029.21        17.83 o                         
  13   0  -1       2083.82       2149.17        18.66 o                         
  15   0  -1       1735.42       1742.74        15.62 o                         
  17   0  -1       1285.18       1327.01        15.55 o                         
   0   1  -1       6381.11       6612.16        50.52 o                         
   1   1  -1        759.55        885.95        12.04 o                         
   2   1  -1      12499.31      11996.63        53.44 o                         
   3   1  -1        444.10        527.51        12.34 o                         
   4   1  -1       7913.88       7613.49        57.03 o                         
   5   1  -1        701.81        709.28         7.54 o                         
   6   1  -1       7954.64       7637.12       111.71 o                         
   7   1  -1        301.55        310.81         6.19 o                         
   8   1  -1       2707.72       2761.61        75.81 o                         
   9   1  -1         35.19         47.95         5.22 o                         
  10   1  -1       3124.08       3067.13        18.21 o                         
  11   1  -1        139.75        142.82         8.14 o                         
  12   1  -1       2807.19       2757.27        22.88 o                         
  13   1  -1        124.21        124.51         5.34 o                         
  14   1  -1       2001.92       2034.45        63.96 o                         
  15   1  -1         99.22         97.08         5.57 o                         
  16   1  -1        820.30        820.59         8.97 o                         
  17   1  -1          4.82         12.43         7.67 o                         
  18   1  -1        789.21        787.79        23.73 o                         
   0   2  -1       1975.34       2078.04        18.59 o                         
   1   2  -1       8524.98       8146.32        80.83 o                         
   2   2  -1       3521.04       3418.46        64.31 o                         
   3   2  -1       1810.43       1875.50        22.88 o                         
   4   2  -1       2065.28       2113.63        11.25 o                         
   5   2  -1       3722.80       3792.55        42.05 o                         
   6   2  -1       1421.44       1469.57         9.02 o                         
   7   2  -1       4258.73       4032.00        14.10 o                         
   8   2  -1       1111.74       1135.34         8.67 o                         
   9   2  -1       3377.34       3259.35        37.75 o                         
  10   2  -1       1477.53       1457.73        12.83 o                         
  11   2  -1       1189.69       1162.13         8.02 o                         
  12   2  -1        259.58        271.23         8.58 o                         
  13   2  -1       1326.10       1324.15        12.58 o                         
  14   2  -1        458.28        462.11        10.66 o                         
  15   2  -1       1269.76       1299.29        29.64 o                         
  16   2  -1        493.17        540.64         8.73 o                         
  17   2  -1        692.51        724.89        33.15 o                         
   0   3  -1       1708.52       1912.02        16.04 o                         
   1   3  -1       1419.71       1409.19        21.78 o                         
   2   3  -1       1700.24       1723.88        27.16 o                         
   3   3  -1        957.75        927.78        10.63 o                         
   4   3  -1       2226.91       2203.44        17.31 o                         
   5   3  -1       1251.41       1248.92        21.48 o                         
   6   3  -1       1609.79       1625.98         9.50 o                         
   7   3  -1       1591.53       1578.32        46.07 o                         
   8   3  -1        903.13        928.29        25.99 o                         
   9   3  -1        467.21        466.59         6.63 o                         
  10   3  -1       1119.59       1111.78        40.82 o                         
  11   3  -1        654.50        663.64         8.20 o                         
  12   3  -1        854.16        852.39        16.90 o                         
  13   3  -1        914.38        927.80         8.45 o                         
  14   3  -1        650.89        637.27        31.44 o                         
  15   3  -1        236.87        222.37        11.32 o                         
  16   3  -1        302.14        336.56        12.44 o                         
   0   4  -1       2253.25       2285.76        17.44 o                         
   1   4  -1       1341.16       1392.90        26.49 o                         
   2   4  -1       2003.76       2048.14        19.70 o                         
   3   4  -1        598.35        595.44         5.77 o                         
   4   4  -1       1571.55       1536.38        35.28 o                         
   5   4  -1        556.31        555.88         5.68 o                         
   6   4  -1       1262.67       1213.53        22.76 o                         
   7   4  -1       1093.11       1113.50        10.28 o                         
   8   4  -1       1719.63       1704.04        16.99 o                         
   9   4  -1        627.06        626.73        15.22 o                         
  10   4  -1        988.65       1015.62        18.54 o                         
  11   4  -1        265.11        261.30         8.86 o                         
  12   4  -1        619.28        619.22        37.01 o                         
  13   4  -1        395.52        399.55        27.37 o                         
  14   4  -1        593.72        586.78        22.70 o                         
   0   5  -1         82.49         81.37        10.07 o                         
   1   5  -1       1121.96       1107.41        22.25 o                         
   2   5  -1        189.54        197.46         7.44 o                         
   3   5  -1       1207.37       1149.93         8.46 o                         
   4   5  -1         82.43         89.43         6.03 o                         
   5   5  -1       1367.41       1341.07        27.06 o                         
   6   5  -1        160.30        158.49         6.38 o                         
   7   5  -1        751.08        737.68        14.75 o                         
   8   5  -1         86.31         85.26         5.66 o                         
   9   5  -1        735.25        695.83        13.11 o                         
  10   5  -1         39.48         35.75         6.04 o                         
   0   6  -1       1192.88       1084.83        15.83 o                         
   1   6  -1         24.89         29.87         8.60 o                         
   2   6  -1        674.24        628.49        12.16 o                         
   4   0   0      12420.22      12334.06        79.94 o                         
   6   0   0      15164.09      14360.26        84.80 o                         
   8   0   0      14453.70      14155.09        81.89 o                         
  10   0   0       2333.78       2385.76        19.22 o                         
  12   0   0       3094.71       3180.59        24.12 o                         
  14   0   0       3726.11       3684.22        27.09 o                         
  16   0   0       1214.03       1219.50        14.92 o                         
  18   0   0       1108.71       1080.11        15.31 o                         
   0   1   0        971.02       1032.29        19.96 o                         
   1   1   0       3682.04       4018.79        33.10 o                         
   2   1   0         23.70         39.20         7.51 o                         
   3   1   0       8286.88       8347.89        71.30 o                         
   4   1   0       1412.66       1544.06        10.84 o                         
   5   1   0       7680.09       7186.26        33.59 o                         
   6   1   0         17.93         16.47         4.40 o                         
   7   1   0       1874.17       1868.05        10.03 o                         
   8   1   0        611.56        685.14         8.42 o                         
   9   1   0       3591.14       3693.03        20.38 o                         
  10   1   0         37.53         46.87         7.69 o                         
  11   1   0       2189.00       2200.98        11.77 o                         
  12   1   0        291.98        305.61         8.18 o                         
  13   1   0       1689.66       1688.21        12.95 o                         
  14   1   0        137.07        147.71         6.49 o                         
  15   1   0       1375.90       1447.00        10.50 o                         
  16   1   0         17.90         20.74         6.96 o                         
  17   1   0        566.64        553.68        20.22 o                         
  18   1   0        145.38        149.82         7.08 o                         
   0   2   0      16590.22      15030.31        69.66 o                         
   1   2   0       1229.64       1273.72        20.31 o                         
   2   2   0       5692.25       5582.34        98.01 o                         
   3   2   0        104.12         95.06         4.95 o                         
   4   2   0       2325.74       2387.33        16.03 o                         
   5   2   0        951.56        987.49         9.47 o                         
   6   2   0       5335.58       5200.21        17.25 o                         
   7   2   0        301.56        293.00         5.88 o                         
   8   2   0       6614.14       6312.60       131.82 o                         
   9   2   0       1254.03       1202.87         8.08 o                         
  10   2   0       1075.49       1041.61         7.76 o                         
  11   2   0         78.44         79.40         5.49 o                         
  12   2   0       2083.16       2021.07        13.32 o                         
  13   2   0        533.02        534.74        10.10 o                         
  14   2   0       1332.39       1353.95        52.24 o                         
  15   2   0        153.53        171.87         7.46 o                         
  16   2   0       1050.32       1069.39        14.73 o                         
  17   2   0        310.48        338.50        13.54 o                         
   0   3   0       2824.12       2852.49        20.52 o                         
   1   3   0       1916.92       1951.97        12.59 o                         
   2   3   0        577.14        547.82         7.69 o                         
   3   3   0       1985.29       2034.12         9.36 o                         
   4   3   0       2081.46       2073.87        10.71 o                         
   5   3   0       1096.37       1064.92        39.30 o                         
   6   3   0       1301.57       1248.34         8.57 o                         
   7   3   0       3129.55       3017.57        12.68 o                         
   8   3   0        757.06        741.33         7.25 o                         
   9   3   0        240.92        231.27         6.13 o                         
  10   3   0        921.18        907.80        23.51 o                         
  11   3   0       1345.97       1303.61        13.68 o                         
  12   3   0        588.17        569.95        11.78 o                         
  13   3   0        711.88        692.22        31.51 o                         
  14   3   0        773.27        767.42         9.68 o                         
  15   3   0        696.18        651.10        10.00 o                         
  16   3   0        191.15        181.59         6.75 o                         
   0   4   0        651.67        693.04        11.57 o                         
   1   4   0       1926.00       1878.96        11.49 o                         
   2   4   0        691.27        710.71         8.58 o                         
   3   4   0       1245.32       1198.12         8.09 o                         
   4   4   0        351.91        362.33        10.87 o                         
   5   4   0       1298.82       1275.14         7.64 o                         
   6   4   0        410.16        424.87        11.20 o                         
   7   4   0       1292.88       1262.14        22.03 o                         
   8   4   0        610.90        620.37         7.78 o                         
   9   4   0       1244.19       1250.91         9.27 o                         
  10   4   0        447.36        434.02         8.20 o                         
  11   4   0        821.45        819.79         8.71 o                         
  12   4   0        173.07        173.98         7.70 o                         
  13   4   0        398.33        378.54        11.48 o                         
  14   4   0        139.75        149.50        18.89 o                         
   0   5   0        617.60        599.51        11.92 o                         
   1   5   0        225.68        231.03        13.68 o                         
   2   5   0       1570.75       1590.58        31.14 o                         
   3   5   0         24.53         42.57         7.25 o                         
   4   5   0        717.79        735.48         8.93 o                         
   5   5   0        142.75        146.94         6.14 o                         
   6   5   0       1272.72       1254.71        36.44 o                         
   7   5   0        332.32        343.38        13.55 o                         
   8   5   0        637.91        607.92         9.36 o                         
   9   5   0          1.57          7.47         5.66 o                         
  10   5   0        540.54        514.87        22.24 o                         
   0   6   0          9.54         24.12        11.99 o                         
   1   6   0       1029.65        868.27        10.86 o                         
   2   6   0          2.62          5.75         8.55 o                         
   3   6   0        947.03        828.66        15.24 o                         
   3   0   1       6958.68       6759.04        43.62 o                         
   5   0   1       2892.42       3165.42        23.91 o                         
   7   0   1       9196.30       8782.73        45.47 o                         
   9   0   1       4716.46       4627.45        27.65 o                         
  11   0   1       1933.79       2022.50        16.74 o                         
  13   0   1       2152.19       2218.83        18.49 o                         
  15   0   1       1608.89       1654.48        16.22 o                         
  17   0   1       1382.68       1402.89        15.83 o                         
   0   1   1       5812.09       6149.70       265.62 o                         
   1   1   1        803.45        988.44        12.88 o                         
   2   1   1      13182.54      12537.49       228.40 o                         
   3   1   1        367.57        428.54         7.63 o                         
   4   1   1       8394.04       8058.32       184.41 o                         
   5   1   1        743.20        760.21         8.28 o                         
   6   1   1       8000.23       7627.26       138.20 o                         
   7   1   1        305.64        306.09         5.52 o                         
   8   1   1       2607.41       2692.47        16.92 o                         
   9   1   1         26.32         35.43         5.40 o                         
  10   1   1       3331.60       3365.48        38.19 o                         
  11   1   1        142.27        151.56         5.89 o                         
  12   1   1       2864.56       2836.58        13.67 o                         
  13   1   1        133.71        138.27         6.80 o                         
  14   1   1       1951.55       2031.80        11.78 o                         
  15   1   1        101.38        104.34         6.77 o                         
  16   1   1        860.77        856.64        13.56 o                         
  17   1   1          1.82          6.89         7.51 o                         
  18   1   1        806.38        797.52        23.24 o                         
   0   2   1       1744.12       1833.62        19.33 o                         
   1   2   1       8448.28       8305.24       141.53 o                         
   2   2   1       3393.77       3405.37        19.62 o                         
   3   2   1       1782.70       1817.89        11.18 o                         
   4   2   1       2068.49       2115.43        39.67 o                         
   5   2   1       3793.68       3807.64        44.18 o                         
   6   2   1       1247.38       1242.93        30.27 o                         
   7   2   1       4084.45       3922.73        43.90 o                         
   8   2   1       1071.64       1041.36         9.04 o                         
   9   2   1       3424.07       3440.65        82.80 o                         
  10   2   1       1474.75       1427.99        40.11 o                         
  11   2   1       1189.73       1169.55        11.57 o                         
  12   2   1        235.51        238.24         9.02 o                         
  13   2   1       1294.69       1321.70         8.97 o                         
  14   2   1        409.01        422.64        10.42 o                         
  15   2   1       1237.88       1290.37        28.87 o                         
  16   2   1        518.18        557.07         7.73 o                         
  17   2   1        711.15        736.28        19.29 o                         
   0   3   1       1553.41       1577.97        15.59 o                         
   1   3   1       1447.02       1478.71        25.81 o                         
   2   3   1       1843.97       1892.52        10.38 o                         
   3   3   1        955.56        945.36        18.74 o                         
   4   3   1       2285.34       2259.85        37.05 o                         
   5   3   1       1234.96       1234.66        13.72 o                         
   6   3   1       1677.23       1669.38         9.54 o                         
   7   3   1       1688.71       1682.50        12.02 o                         
   8   3   1        807.42        770.37        11.43 o                         
   9   3   1        400.93        399.08         8.67 o                         
  10   3   1       1239.01       1202.44        20.29 o                         
  11   3   1        679.77        673.07        15.13 o                         
  12   3   1        834.40        816.52        22.77 o                         
  13   3   1        962.94        993.56        12.51 o                         
  14   3   1        675.06        670.36        12.13 o                         
  15   3   1        215.60        231.48         9.26 o                         
  16   3   1        291.71        280.80        10.75 o                         
   0   4   1       2090.21       2122.81        17.41 o                         
   1   4   1       1275.77       1271.66         9.94 o                         
   2   4   1       1995.53       2137.49        25.01 o                         
   3   4   1        597.27        605.72         8.74 o                         
   4   4   1       1528.70       1496.11        16.16 o                         
   5   4   1        530.65        546.43         6.27 o                         
   6   4   1       1178.49       1139.50         7.56 o                         
   7   4   1       1023.53       1012.75        18.65 o                         
   8   4   1       1696.83       1651.58        21.02 o                         
   9   4   1        644.77        645.05        37.99 o                         
  10   4   1        977.60        978.92         8.90 o                         
  11   4   1        243.81        233.82         7.53 o                         
  12   4   1        601.62        594.92        14.96 o                         
  13   4   1        389.10        385.48        24.97 o                         
  14   4   1        557.17        616.98        13.70 o                         
   0   5   1         61.88         91.09        10.21 o                         
   1   5   1       1125.17       1091.37        10.08 o                         
   2   5   1        197.26        205.13         7.62 o                         
   3   5   1       1218.30       1171.47        12.64 o                         
   4   5   1         74.84         80.00         8.20 o                         
   5   5   1       1406.25       1386.49        15.62 o                         
   6   5   1        167.72        168.63         6.40 o                         
   7   5   1        734.77        727.81        35.78 o                         
   8   5   1         74.49         71.59         5.70 o                         
   9   5   1        738.09        693.53        28.22 o                         
  10   5   1         45.98         45.56         7.13 o                         
   0   6   1       1231.68       1046.41        16.74 o                         
   1   6   1         21.91         27.06         8.68 o                         
   2   6   1        647.65        563.40        10.34 o                         
   3   6   1          4.78          1.79         8.86 o                         
   2   0   2      13701.55      11469.82        65.92 o                         
   4   0   2       2621.27       2814.35        23.45 o                         
   6   0   2       7121.92       6988.68        35.83 o                         
   8   0   2       3880.52       3819.59        22.86 o                         
  10   0   2       3486.07       3666.25        22.68 o                         
  12   0   2       1876.13       1912.75        15.94 o                         
  14   0   2       1400.68       1460.60        14.40 o                         
  16   0   2       1583.10       1586.12        14.33 o                         
  18   0   2        771.02        741.49        13.67 o                         
   0   1   2       2024.64       2265.56        34.53 o                         
   1   1   2       2849.11       3018.98        67.63 o                         
   2   1   2       4087.65       4488.17       139.16 o                         
   3   1   2      19462.80      16771.09        62.39 o                         
   4   1   2       1323.51       1419.30        41.66 o                         
   5   1   2       6414.95       6288.75        29.15 o                         
   6   1   2        598.33        638.03         9.05 o                         
   7   1   2       2543.77       2578.42        22.30 o                         
   8   1   2        256.04        257.38         8.83 o                         
   9   1   2       2729.32       2751.77        13.04 o                         
  10   1   2        412.95        434.60         9.02 o                         
  11   1   2       4396.90       4306.04        56.99 o                         
  12   1   2        273.87        272.62         6.36 o                         
  13   1   2       1937.99       1983.02        17.84 o                         
  14   1   2         66.85         69.67         6.35 o                         
  15   1   2       1186.84       1204.92        31.74 o                         
  16   1   2        145.43        146.26         5.35 o                         
  17   1   2        994.59        961.51        15.75 o                         
  18   1   2         35.27         41.29         8.35 o                         
   0   2   2       3586.44       3586.88        28.91 o                         
   1   2   2       1842.78       1933.90        11.19 o                         
   2   2   2       4600.73       4737.14        32.54 o                         
   3   2   2       1326.41       1344.48         9.34 o                         
   4   2   2       2258.50       2240.70        24.71 o                         
   5   2   2        563.14        560.53        13.35 o                         
   6   2   2       2898.45       2837.87        64.09 o                         
   7   2   2       2196.33       2299.97        78.21 o                         
   8   2   2       2644.04       2550.61        10.58 o                         
   9   2   2        278.16        281.94         5.22 o                         
  10   2   2       2251.94       2258.15        14.58 o                         
  11   2   2        726.07        756.55        22.58 o                         
  12   2   2       1103.24       1089.44        14.47 o                         
  13   2   2        280.98        295.27         7.07 o                         
  14   2   2        960.29        979.32        24.99 o                         
  15   2   2        335.09        341.42         8.01 o                         
  16   2   2        866.95        896.13        23.80 o                         
  17   2   2        149.73        151.40         8.77 o                         
   0   3   2       1122.96       1098.88        13.56 o                         
   1   3   2       1896.43       1893.12        14.37 o                         
   2   3   2       3256.33       3275.46        42.53 o                         
   3   3   2       2774.96       2764.90        14.78 o                         
   4   3   2       2758.79       2660.66        10.51 o                         
   5   3   2       3171.17       3171.41        43.25 o                         
   6   3   2       1593.58       1551.38        13.47 o                         
   7   3   2        829.44        816.09        11.59 o                         
   8   3   2       1080.04       1022.79         7.92 o                         
   9   3   2       1498.69       1437.76         8.93 o                         
  10   3   2       1245.03       1214.71        11.03 o                         
  11   3   2        926.27        914.26         7.27 o                         
  12   3   2        912.07        913.42        12.09 o                         
  13   3   2       1219.85       1182.87        11.25 o                         
  14   3   2        431.64        462.71         8.78 o                         
  15   3   2        284.91        298.08         7.44 o                         
  16   3   2        474.89        454.92        14.12 o                         
   0   4   2        961.27       1028.52        13.18 o                         
   1   4   2       1905.51       1877.80        11.96 o                         
   2   4   2        658.43        673.28         8.27 o                         
   3   4   2       1325.50       1287.14         8.00 o                         
   4   4   2       1110.41       1099.01        10.32 o                         
   5   4   2       1339.36       1281.39        16.61 o                         
   6   4   2        534.97        538.87         6.39 o                         
   7   4   2       1339.00       1341.06        12.88 o                         
   8   4   2        509.69        510.48        17.18 o                         
   9   4   2       1130.95       1067.65        20.03 o                         
  10   4   2        673.75        642.27        14.40 o                         
  11   4   2        692.81        670.60        44.39 o                         
  12   4   2        139.16        136.95         7.78 o                         
  13   4   2        565.56        518.87         9.96 o                         
   0   5   2       1357.64       1296.88        17.23 o                         
   1   5   2        209.01        215.07         7.56 o                         
   2   5   2       1076.58       1041.09        10.23 o                         
   3   5   2        235.57        247.97        19.96 o                         
   4   5   2       1721.05       1687.64        12.27 o                         
   5   5   2        385.13        411.74        12.41 o                         
   6   5   2        916.84        905.39        19.30 o                         
   7   5   2         58.64         58.65         6.48 o                         
   8   5   2        872.69        855.47        26.30 o                         
   9   5   2        173.56        174.09         7.16 o                         
  10   5   2        708.00        687.52        28.92 o                         
   0   6   2         13.31         22.13        12.34 o                         
   1   6   2        773.17        647.05        11.03 o                         
   2   6   2         47.07         37.29        12.76 o                         
   1   0   3       5105.10       4503.37        43.27 o                         
   3   0   3      10713.40      10067.59        53.41 o                         
   5   0   3       4924.19       4928.88        29.36 o                         
   7   0   3       2243.91       2151.34        16.04 o                         
   9   0   3       5801.38       5660.58        30.37 o                         
  11   0   3       3170.38       3161.92        20.90 o                         
  13   0   3        741.30        772.42        11.29 o                         
  15   0   3       1785.87       1855.11        16.71 o                         
  17   0   3       1286.92       1294.47        15.17 o                         
   1   1   3       1056.68       1138.93        14.92 o                         
   2   1   3       6023.47       5693.09        31.60 o                         
   3   1   3       1310.82       1447.54        60.42 o                         
   4   1   3      14586.20      13435.31        51.21 o                         
   5   1   3       1078.57       1198.43        29.31 o                         
   6   1   3       4309.42       4221.72        74.29 o                         
   7   1   3        262.81        268.52         6.38 o                         
   8   1   3       3514.27       3600.87        58.76 o                         
   9   1   3        321.46        331.60         5.60 o                         
  10   1   3       2605.94       2640.13        12.53 o                         
  11   1   3        186.86        200.71         6.14 o                         
  12   1   3       3914.36       3832.65        15.29 o                         
  13   1   3        232.63        257.47         5.79 o                         
  14   1   3       1191.67       1172.27         8.47 o                         
  15   1   3         38.80         38.80         6.91 o                         
  16   1   3        994.07        991.32        13.65 o                         
  17   1   3        150.87        151.08         8.07 o                         
  18   1   3        857.00        816.01        31.28 o                         
   0   2   3       1817.70       1884.54        21.29 o                         
   1   2   3       2973.60       3034.66        20.59 o                         
   2   2   3        601.39        611.70        15.53 o                         
   3   2   3       5254.78       5347.10        19.16 o                         
   4   2   3        928.85        970.67         8.56 o                         
   5   2   3       1617.95       1600.15        34.71 o                         
   6   2   3        815.20        827.70         7.70 o                         
   7   2   3       2583.43       2562.95        11.55 o                         
   8   2   3        889.15        908.94        10.63 o                         
   9   2   3       2187.11       2208.27        14.40 o                         
  10   2   3        336.11        337.25         8.49 o                         
  11   2   3       1979.09       2007.48        10.87 o                         
  12   2   3        542.11        540.63         7.48 o                         
  13   2   3        561.90        561.67        16.95 o                         
  14   2   3        217.84        221.75         7.18 o                         
  15   2   3       1082.34       1083.67         8.84 o                         
  16   2   3        203.46        203.59         7.11 o                         
  17   2   3        709.77        696.71        35.98 o                         
   0   3   3        948.99       1004.33        13.88 o                         
   1   3   3       1669.30       1707.19        51.85 o                         
   2   3   3       2486.74       2584.69        53.99 o                         
   3   3   3       2602.68       2599.33        36.00 o                         
   4   3   3       3895.26       3914.18        13.05 o                         
   5   3   3       2173.50       2165.70        17.65 o                         
   6   3   3       1113.53       1138.25         7.81 o                         
   7   3   3        956.38        960.21         8.00 o                         
   8   3   3       1057.20       1031.02         7.83 o                         
   9   3   3       1172.57       1164.76         8.47 o                         
  10   3   3       1363.02       1323.27         8.25 o                         
  11   3   3       1111.84       1151.66        12.16 o                         
  12   3   3       1174.39       1211.09        14.21 o                         
  13   3   3        630.61        691.61         9.00 o                         
  14   3   3        408.73        420.83        15.06 o                         
  15   3   3        442.79        460.74         9.49 o                         
  16   3   3        469.45        437.37        16.36 o                         
   0   4   3       1605.53       1612.68        16.53 o                         
   1   4   3        726.27        729.65         8.78 o                         
   2   4   3       1444.47       1403.55        13.53 o                         
   3   4   3        448.70        469.69         5.65 o                         
   4   4   3        854.61        866.75        17.86 o                         
   5   4   3        520.77        516.98         9.52 o                         
   6   4   3       1366.99       1342.06         8.27 o                         
   7   4   3        621.23        634.14        16.68 o                         
   8   4   3        954.19        954.47        25.29 o                         
   9   4   3        318.25        320.20        12.22 o                         
  10   4   3        787.71        744.38         8.72 o                         
  11   4   3        398.28        392.68        24.17 o                         
  12   4   3        522.36        504.30         9.44 o                         
  13   4   3        124.24        129.25         8.91 o                         
   0   5   3        110.00        114.82        10.87 o                         
   1   5   3       1049.32       1035.61        10.68 o                         
   2   5   3        141.67        145.97         8.38 o                         
   3   5   3       1642.89       1611.82        17.55 o                         
   4   5   3        577.92        572.93        19.61 o                         
   5   5   3       1167.95       1127.57        11.15 o                         
   6   5   3         29.53         38.62         6.40 o                         
   7   5   3        858.08        854.65        33.13 o                         
   8   5   3        113.93        115.64         8.31 o                         
   9   5   3        744.29        724.00        13.21 o                         
  10   5   3        189.25        200.35        18.60 o                         
   2   0   4      13209.89      10652.94        61.87 o                         
   4   0   4       5917.57       5762.57        34.15 o                         
   6   0   4       3933.09       3844.16        24.33 o                         
   8   0   4       4666.27       4577.50        26.60 o                         
  10   0   4       3695.01       3559.93        22.75 o                         
  12   0   4       1421.69       1443.65        13.98 o                         
  14   0   4       1430.06       1511.74        15.06 o                         
  16   0   4       1394.24       1384.16        15.17 o                         
  18   0   4        861.00        795.03        14.72 o                         
   1   1   4       8142.32       7585.99        41.98 o                         
   2   1   4        339.66        381.18         9.75 o                         
   3   1   4       8581.90       7792.94        36.32 o                         
   4   1   4        583.48        658.61        24.41 o                         
   5   1   4       8311.75       7901.02        33.97 o                         
   6   1   4        403.38        440.38         6.96 o                         
   7   1   4       4712.88       4538.64        35.72 o                         
   8   1   4          6.38         11.72         5.41 o                         
   9   1   4       3156.23       3211.86        18.18 o                         
  10   1   4        447.63        444.96         6.84 o                         
  11   1   4       3028.21       3044.19        54.05 o                         
  12   1   4         11.95         14.19         4.91 o                         
  13   1   4       2567.63       2591.05        13.12 o                         
  14   1   4         98.17        109.15         6.80 o                         
  15   1   4       1057.70       1011.41         9.39 o                         
  16   1   4         70.14         70.12         7.62 o                         
  17   1   4        821.66        760.72        13.11 o                         
   0   2   4       4937.94       5060.17        40.30 o                         
   1   2   4       2194.03       2233.62        50.79 o                         
   2   2   4       3698.52       3708.08        34.04 o                         
   3   2   4        408.72        413.38         6.62 o                         
   4   2   4       3822.88       3963.32        57.30 o                         
   5   2   4       1173.84       1232.47        12.13 o                         
   6   2   4       2730.31       2770.31        16.18 o                         
   7   2   4       1053.13       1024.28        42.45 o                         
   8   2   4       2226.33       2285.92        11.70 o                         
   9   2   4        554.70        598.44        22.68 o                         
  10   2   4       2641.66       2690.95        12.54 o                         
  11   2   4        416.80        400.29         7.15 o                         
  12   2   4        695.27        708.58         8.06 o                         
  13   2   4        550.58        566.81         7.98 o                         
  14   2   4       1061.46       1070.35         8.63 o                         
  15   2   4        296.37        304.26         8.19 o                         
  16   2   4        909.69        839.22        14.33 o                         
  17   2   4        111.78        107.15         7.38 o                         
   0   3   4        338.24        369.94        11.85 o                         
   1   3   4       1324.44       1407.36        12.30 o                         
   2   3   4       1489.53       1517.86        26.88 o                         
   3   3   4       2014.34       2088.15        20.90 o                         
   4   3   4       1542.09       1557.05        26.71 o                         
   5   3   4       1931.92       1964.64        18.15 o                         
   6   3   4        600.86        588.89        10.66 o                         
   7   3   4        775.64        777.28         7.68 o                         
   8   3   4        777.98        771.11         6.95 o                         
   9   3   4       1179.46       1197.72        11.99 o                         
  10   3   4        794.82        817.10        31.86 o                         
  11   3   4        934.85        958.31        31.06 o                         
  12   3   4        538.74        543.67        17.34 o                         
  13   3   4        621.72        639.95        20.62 o                         
  14   3   4        328.18        343.25         8.94 o                         
  15   3   4        392.03        384.61         9.63 o                         
   0   4   4        568.77        584.48        12.23 o                         
   1   4   4       1625.93       1676.65        13.01 o                         
   2   4   4       1006.43       1026.94        10.74 o                         
   3   4   4       1008.29       1013.97        10.62 o                         
   4   4   4        399.42        424.01         7.39 o                         
   5   4   4       1005.50       1014.52         8.25 o                         
   6   4   4        703.42        711.99         7.09 o                         
   7   4   4       1380.90       1392.81         8.92 o                         
   8   4   4        610.45        620.80        10.37 o                         
   9   4   4        810.19        828.75        11.53 o                         
  10   4   4        262.11        282.84         8.14 o                         
  11   4   4        571.07        594.96        11.92 o                         
  12   4   4        346.10        365.21         9.60 o                         
  13   4   4        656.06        699.26         9.35 o                         
   0   5   4       1132.81       1108.59        16.39 o                         
   1   5   4         17.40         24.71         8.23 o                         
   2   5   4        997.64        999.96        12.79 o                         
   3   5   4        270.01        285.10         8.65 o                         
   4   5   4       1307.32       1306.62        12.54 o                         
   5   5   4         35.99         40.36         8.26 o                         
   6   5   4        861.46        858.67        19.61 o                         
   7   5   4         42.58         48.06         6.49 o                         
   8   5   4        695.87        670.77        41.59 o                         
   9   5   4         72.45         84.31         8.06 o                         
   3   0   5       5014.16       4781.14        33.48 o                         
   5   0   5       7846.57       7500.60        38.69 o                         
   7   0   5       5350.75       5225.11        29.50 o                         
   9   0   5       5736.16       5433.67        30.79 o                         
  11   0   5       1903.65       1892.76        16.01 o                         
  13   0   5       2207.24       2202.47        17.79 o                         
  15   0   5       2173.03       2100.86        18.39 o                         
  17   0   5        928.96        894.16        14.37 o                         
   2   1   5       3725.77       3482.61        24.33 o                         
   3   1   5       1038.64       1076.42        11.20 o                         
   4   1   5       2683.39       2601.48        60.38 o                         
   5   1   5        321.12        316.88         9.52 o                         
   6   1   5       4295.07       4301.48        18.17 o                         
   7   1   5        299.85        317.05         5.61 o                         
   8   1   5       1978.34       1941.78        11.41 o                         
   9   1   5        381.81        405.92         9.58 o                         
  10   1   5       2268.01       2229.85        18.79 o                         
  11   1   5        145.99        150.79        16.10 o                         
  12   1   5       1420.79       1477.92        12.93 o                         
  13   1   5        160.95        166.66         6.86 o                         
  14   1   5       1574.33       1573.05        10.87 o                         
  15   1   5         45.83         48.52         7.29 o                         
  16   1   5        567.95        530.92         8.89 o                         
  17   1   5         95.87         98.02         8.81 o                         
   2   2   5        562.61        576.75        10.56 o                         
   3   2   5       3177.09       3235.87        54.18 o                         
   4   2   5        681.10        735.35        29.08 o                         
   5   2   5       2401.90       2443.54        36.82 o                         
   6   2   5        815.36        845.43         8.72 o                         
   7   2   5       3871.40       3949.19       104.40 o                         
   8   2   5        629.93        637.79         7.66 o                         
   9   2   5       2460.35       2406.56        34.99 o                         
  10   2   5        247.30        256.74         7.15 o                         
  11   2   5        994.36       1020.71         9.07 o                         
  12   2   5        278.45        282.43         7.26 o                         
  13   2   5       1496.19       1505.61        15.41 o                         
  14   2   5        370.38        385.82         8.74 o                         
  15   2   5        811.17        791.34         8.34 o                         
  16   2   5         89.04         90.17         8.69 o                         
   0   3   5       1149.58       1293.32        19.64 o                         
   1   3   5       1346.32       1443.32        19.08 o                         
   2   3   5       2192.74       2329.51        50.49 o                         
   3   3   5       1373.75       1397.03         9.43 o                         
   4   3   5       1144.01       1153.19         8.21 o                         
   5   3   5       1620.16       1577.68        21.59 o                         
   6   3   5       1619.76       1628.16        13.14 o                         
   7   3   5        561.21        560.40        10.17 o                         
   8   3   5       1023.16       1025.28        37.38 o                         
   9   3   5       1200.72       1244.65        32.05 o                         
  10   3   5        726.36        746.00         8.74 o                         
  11   3   5        658.68        684.50        17.81 o                         
  12   3   5        754.22        809.73        43.32 o                         
  13   3   5        382.97        398.57         8.87 o                         
  14   3   5        513.53        520.12        14.96 o                         
  15   3   5        486.66        486.96        37.85 o                         
   0   4   5       2175.82       2266.92        23.49 o                         
   1   4   5        788.82        814.87        22.60 o                         
   2   4   5       1045.01       1063.21        12.25 o                         
   3   4   5        451.93        472.63         9.80 o                         
   4   4   5       1075.10       1102.65         9.37 o                         
   5   4   5        461.97        473.48         6.96 o                         
   6   4   5       1257.46       1267.80        10.65 o                         
   7   4   5        538.11        543.90         7.13 o                         
   8   4   5       1004.22        990.23        10.44 o                         
   9   4   5        353.99        371.79         9.32 o                         
  10   4   5        712.41        760.71        10.15 o                         
  11   4   5        217.33        213.00         9.02 o                         
  12   4   5        520.86        547.38        23.87 o                         
   0   5   5         96.25        107.09        14.16 o                         
   1   5   5        866.98        821.30        12.87 o                         
   2   5   5        225.70        229.52        10.51 o                         
   3   5   5       1047.39       1053.71        13.93 o                         
   4   5   5        117.48        123.35         9.44 o                         
   5   5   5        708.78        694.29        12.59 o                         
   6   5   5        218.94        214.87        11.43 o                         
   7   5   5        837.51        840.32        60.43 o                         
   8   5   5         57.85         65.23         7.55 o                         
   2   0   6       2320.93       2227.71        22.65 o                         
   4   0   6       4232.50       4067.62        28.00 o                         
   6   0   6       2645.15       2539.45        19.26 o                         
   8   0   6       5251.51       5011.06        29.01 o                         
  10   0   6       1104.72       1087.62        12.79 o                         
  12   0   6       2088.69       2078.32        17.41 o                         
  14   0   6       1428.37       1412.44        15.06 o                         
  16   0   6       1063.62       1054.94        14.92 o                         
   2   1   6         28.85         33.41         8.56 o                         
   3   1   6       2639.29       2560.25        44.62 o                         
   4   1   6        386.47        393.64         7.96 o                         
   5   1   6       3068.78       3077.18        76.84 o                         
   6   1   6        209.33        211.82         6.37 o                         
   7   1   6       3510.69       3504.11        16.07 o                         
   8   1   6        194.51        196.92         9.61 o                         
   9   1   6       1900.62       1847.04        14.79 o                         
  10   1   6        143.73        144.76         6.31 o                         
  11   1   6       1668.99       1670.45        10.83 o                         
  12   1   6         99.23        104.40         6.63 o                         
  13   1   6       1532.72       1516.32        19.12 o                         
  14   1   6         81.79         81.52         7.39 o                         
  15   1   6       1009.03       1007.90        11.52 o                         
  16   1   6         44.20         49.77         8.34 o                         
  17   1   6        538.82        506.60         9.97 o                         
   2   2   6       2177.86       2253.68        17.13 o                         
   3   2   6       1946.13       1966.26        15.55 o                         
   4   2   6       2244.08       2201.03        13.39 o                         
   5   2   6       1485.48       1499.31        15.66 o                         
   6   2   6       2682.07       2641.12        43.57 o                         
   7   2   6        723.42        738.90         8.65 o                         
   8   2   6       2652.27       2643.64        13.54 o                         
   9   2   6       1260.66       1240.72        10.07 o                         
  10   2   6       1124.18       1144.79         9.46 o                         
  11   2   6        428.69        466.25        20.66 o                         
  12   2   6       1207.48       1195.86         9.90 o                         
  13   2   6        382.17        391.09         8.19 o                         
  14   2   6       1030.25       1033.68        35.09 o                         
  15   2   6        250.83        253.95         8.68 o                         
  16   2   6        736.99        688.51        17.39 o                         
   3   3   6       1067.75       1133.08        16.52 o                         
   4   3   6        834.24        853.10        17.58 o                         
   5   3   6        993.53       1016.92         9.07 o                         
   6   3   6       1086.85       1130.95        24.18 o                         
   7   3   6       1354.46       1438.53        18.77 o                         
   8   3   6        819.36        809.32        31.96 o                         
   9   3   6        452.38        478.10         8.74 o                         
  10   3   6        347.45        373.63         8.12 o                         
  11   3   6        812.60        809.44        24.99 o                         
  12   3   6        596.45        614.36        14.61 o                         
  13   3   6        343.90        353.94        30.34 o                         
  14   3   6        365.04        354.15         9.69 o                         
   0   4   6       1149.33       1208.87        21.36 o                         
   1   4   6       1513.29       1609.10        19.14 o                         
   2   4   6        684.59        721.49        12.33 o                         
   3   4   6       1584.95       1688.35        43.31 o                         
   4   4   6        515.66        531.32        10.51 o                         
   5   4   6       1090.80       1125.72        25.32 o                         
   6   4   6        670.75        725.73        18.93 o                         
   7   4   6       1288.54       1272.40        42.28 o                         
   8   4   6        712.93        740.32         9.99 o                         
   9   4   6        893.45       1003.43        19.03 o                         
  10   4   6        225.65        250.62         8.70 o                         
  11   4   6        687.32        689.66        15.83 o                         
  12   4   6        333.25        331.51        12.78 o                         
   0   5   6        784.58        816.14        20.34 o                         
   1   5   6        140.53        141.53        11.94 o                         
   2   5   6       1023.42        989.83        15.86 o                         
   3   5   6        135.63        136.47        11.95 o                         
   4   5   6        721.19        732.40        14.70 o                         
   5   5   6         81.35         78.70        12.17 o                         
   6   5   6        915.04        879.72        26.60 o                         
   7   5   6        159.00        154.53        19.01 o                         
   3   0   7       3310.20       3062.03        25.93 o                         
   5   0   7       3304.78       3174.61        24.40 o                         
   7   0   7       7318.03       6946.88        38.06 o                         
   9   0   7       1100.00       1157.11        13.11 o                         
  11   0   7       2373.44       2323.34        18.70 o                         
  13   0   7       1970.78       1910.48        17.41 o                         
  15   0   7       1028.70       1019.92        14.40 o                         
   3   1   7        412.49        417.96        10.45 o                         
   4   1   7       3431.41       3314.06        39.79 o                         
   5   1   7        138.93        141.62         7.05 o                         
   6   1   7       2435.10       2411.40        37.35 o                         
   7   1   7        356.74        366.55         7.09 o                         
   8   1   7       2044.65       2036.14        12.37 o                         
   9   1   7         47.39         52.42         5.89 o                         
  10   1   7       2345.00       2307.43        22.09 o                         
  11   1   7        244.31        247.29         7.03 o                         
  12   1   7       1394.80       1365.24        10.60 o                         
  13   1   7         57.60         55.88         7.07 o                         
  14   1   7        754.94        740.04         9.30 o                         
  15   1   7        128.01        124.72         8.14 o                         
  16   1   7        974.09        923.04        10.81 o                         
   3   2   7       1677.87       1628.30        13.39 o                         
   4   2   7        376.25        393.81         9.79 o                         
   5   2   7       2652.80       2695.39        34.59 o                         
   6   2   7        729.76        721.96        12.09 o                         
   7   2   7       2035.37       2078.74        15.68 o                         
   8   2   7        415.63        452.76        11.81 o                         
   9   2   7       1269.77       1314.49        10.57 o                         
  10   2   7        369.94        373.70         7.66 o                         
  11   2   7       1047.73       1058.04        28.38 o                         
  12   2   7        319.83        327.51         6.82 o                         
  13   2   7       1144.66       1113.34         9.60 o                         
  14   2   7        123.62        131.78         8.43 o                         
  15   2   7        595.51        590.25        19.70 o                         
   4   3   7       1359.12       1429.42        13.21 o                         
   5   3   7        829.22        862.25        11.64 o                         
   6   3   7       1086.60       1133.38        12.20 o                         
   7   3   7       1227.48       1235.66        10.11 o                         
   8   3   7       1030.48       1037.20         9.38 o                         
   9   3   7        434.93        454.27        17.72 o                         
  10   3   7        681.76        721.07         9.82 o                         
  11   3   7        658.72        648.22        30.08 o                         
  12   3   7        560.92        551.73         9.73 o                         
  13   3   7        411.77        425.53        10.59 o                         
  14   3   7        560.87        529.73        21.09 o                         
   6   4   7        755.14        803.82         8.97 o                         
   7   4   7        141.85        165.30         8.85 o                         
   8   4   7        803.98        821.98        17.32 o                         
   9   4   7        506.72        531.23         8.23 o                         
  10   4   7        613.29        656.85        10.40 o                         
  11   4   7        158.34        150.36         9.45 o                         
   6   5   7        188.78        178.75        39.85 o                         
   4   0   8       3379.47       3276.53        27.16 o                         
   6   0   8       3612.37       3519.56        26.32 o                         
   8   0   8       1303.28       1366.75        14.82 o                         
  10   0   8       2575.20       2498.80        20.03 o                         
  12   0   8       1217.83       1186.61        16.25 o                         
  14   0   8       1100.92       1062.18        14.61 o                         
  16   0   8        605.99        527.30        14.19 o                         
   3   1   8       4576.55       4246.85        28.80 o                         
   4   1   8         14.47         17.76         8.46 o                         
   5   1   8       3386.08       3333.88        18.56 o                         
   6   1   8        367.47        372.88        14.51 o                         
   7   1   8       2181.34       2169.32        16.85 o                         
   8   1   8        172.54        175.97         7.44 o                         
   9   1   8       2420.33       2413.67        13.84 o                         
  10   1   8         41.24         49.25         6.67 o                         
  11   1   8       1883.21       1856.57        20.06 o                         
  12   1   8        189.36        185.74         6.34 o                         
  13   1   8       1043.31       1003.55        10.14 o                         
  14   1   8         69.06         72.57         8.09 o                         
  15   1   8        720.68        649.84        10.09 o                         
   4   2   8       1760.67       1739.91        15.38 o                         
   5   2   8        219.98        211.39         9.51 o                         
   6   2   8       1827.29       1758.26        47.57 o                         
   7   2   8        210.79        225.30         8.33 o                         
   8   2   8       1091.78       1136.95        10.64 o                         
   9   2   8        349.55        344.47         8.47 o                         
  10   2   8       1071.49       1084.22        10.66 o                         
  11   2   8        381.97        385.00        13.98 o                         
  12   2   8       1022.26        980.61        14.47 o                         
  13   2   8         84.61         84.57         8.33 o                         
  14   2   8        595.18        560.65         8.73 o                         
   5   3   8       1112.72       1151.03        12.97 o                         
   6   3   8       1122.94       1146.97        13.14 o                         
   7   3   8        579.64        583.74        11.50 o                         
   8   3   8        508.22        516.36         9.43 o                         
   9   3   8        940.28        930.68         9.65 o                         
  10   3   8        450.28        429.87        10.11 o                         
  11   3   8        556.26        584.05        17.91 o                         
  12   3   8        480.85        489.99         8.90 o                         
  13   3   8        536.08        528.08        11.52 o                         
   7   4   8        384.99        383.68         9.33 o                         
   8   4   8        146.91        158.41        11.85 o                         
   9   4   8        645.74        639.00        15.60 o                         
  10   4   8        331.86        324.25         8.80 o                         
   5   0   9       2521.87       2408.73        22.06 o                         
   7   0   9       1589.39       1566.16        17.09 o                         
   9   0   9       1408.82       1425.82        15.90 o                         
  11   0   9       1085.68       1086.96        14.65 o                         
  13   0   9       1339.64       1255.15        16.22 o                         
  15   0   9        406.55        391.05        13.81 o                         
   4   1   9       5028.38       4630.11        30.97 o                         
   5   1   9        417.94        419.47        11.18 o                         
   6   1   9       1185.41       1195.33        11.78 o                         
   7   1   9         22.49         31.12         7.25 o                         
   8   1   9       2653.18       2573.80        15.57 o                         
   9   1   9        324.92        319.63         8.53 o                         
  10   1   9       2004.14       2031.77        13.71 o                         
  11   1   9         42.09         46.54         7.36 o                         
  12   1   9       1108.01       1062.46        12.57 o                         
  13   1   9         59.94         66.67         9.33 o                         
  14   1   9        690.49        647.72        17.56 o                         
  15   1   9         49.91         45.11         7.60 o                         
   5   2   9       1757.98       1708.07        15.52 o                         
   6   2   9        330.23        347.18        10.49 o                         
   7   2   9        918.52        942.86        26.58 o                         
   8   2   9        375.39        375.12         9.55 o                         
   9   2   9        824.69        846.36        10.78 o                         
  10   2   9        291.28        305.81         9.27 o                         
  11   2   9       1167.54       1169.07        25.55 o                         
  12   2   9        199.00        186.96         7.63 o                         
  13   2   9        385.61        377.43         9.81 o                         
  14   2   9        263.29        242.57        15.83 o                         
   6   3   9        766.08        770.95        10.28 o                         
   7   3   9        478.72        492.83        11.78 o                         
   8   3   9        666.99        721.00        12.48 o                         
   9   3   9        675.65        694.23        12.97 o                         
  10   3   9        642.94        677.91        36.35 o                         
  11   3   9        289.26        294.11        10.93 o                         
  12   3   9        455.71        464.38        11.82 o                         
   8   4   9        466.68        516.32        13.46 o                         
   9   4   9        116.33        121.81        13.21 o                         
   6   0  10       1753.60       1793.84        19.64 o                         
   8   0  10       1322.47       1333.13        16.78 o                         
  10   0  10       2025.29       1995.62        19.78 o                         
  12   0  10        818.71        784.79        14.89 o                         
  14   0  10        915.87        889.93        16.53 o                         
   5   1  10       1327.37       1342.88        15.69 o                         
   6   1  10        171.50        179.24        10.63 o                         
   7   1  10       1627.56       1642.65        13.74 o                         
   8   1  10        196.85        202.08         8.73 o                         
   9   1  10       1234.87       1252.58        22.14 o                         
  10   1  10        136.62        132.74         8.89 o                         
  11   1  10        798.02        803.76        11.01 o                         
  12   1  10        116.53        118.76         8.67 o                         
  13   1  10        651.37        601.29        11.15 o                         
  14   1  10         56.60         55.46        10.44 o                         
   6   2  10       1069.40       1119.50        14.02 o                         
   7   2  10        297.56        308.04        11.15 o                         
   8   2  10       1092.53       1083.67        13.88 o                         
   9   2  10        239.17        254.95         9.96 o                         
  10   2  10        772.96        763.74        17.37 o                         
  11   2  10        173.24        169.93         9.97 o                         
  12   2  10        712.24        659.20        11.90 o                         
  13   2  10        184.02        162.90        11.16 o                         
   7   3  10        649.30        673.15        12.86 o                         
   8   3  10        552.87        587.73        12.93 o                         
   9   3  10        664.21        626.91        10.84 o                         
  10   3  10        607.11        585.07        10.73 o                         
   7   0  11       1683.14       1707.82        21.81 o                         
   9   0  11       1232.12       1209.78        19.47 o                         
  11   0  11        928.38        894.05        18.59 o                         
  13   0  11        833.88        757.11        19.82 o                         
   7   1  11         58.22         66.20        11.11 o                         
   8   1  11       1355.09       1386.39        17.06 o                         
   9   1  11         57.75         58.65         9.16 o                         
  10   1  11        860.59        843.52        12.09 o                         
  11   1  11         98.33         90.32        11.24 o                         
  12   1  11        568.23        499.46        11.70 o                         
  13   1  11         26.37         27.09        13.35 o                         
   7   2  11        863.50        890.38        13.77 o                         
   8   2  11        286.62        286.58        11.88 o                         
   9   2  11        841.80        830.86        14.30 o                         
  10   2  11        139.60        131.85         8.38 o                         
  11   2  11        543.06        497.09        13.40 o                         
   8   3  11        458.73        447.67        13.32 o                         
   9   3  11        380.60        393.85        13.53 o                         
   8   0  12       1592.23       1586.92        20.97 o                         
  10   0  12        703.02        671.09        19.40 o                         
   8   1  12         63.07         66.90        11.92 o                         
   9   1  12        680.64        695.07        14.99 o                         
  10   1  12         75.13         79.28        11.18 o                         
  11   1  12        595.76        584.37        26.11 o                         
   9   2  12         96.51         90.35        12.72 o                         
  10   2  12        528.17        506.81        14.82 o                         
                                                                                
